# Supplementary material for: New Guinean orogenic dynamics and biota evolution revealed using a custom geospatial analysis pipeline
Source: BMC Ecol Evol. 2021 Apr 6;21:51. doi: 10.1186/s12862-021-01764-2 (PMC8022562; doi:10.1186/s12862-021-01764-2)
Supplement: Supplementary file 2 — Additional file 2. Separate Excel file containing Appendix 2, summary of the geospatial data. [file 12862_2021_1764_MOESM2_ESM.xls]

## Sheet: Sheet1
Sample_Site_Name	Latitude	Longitude	Altitude	Altitude_Code	Species_Name	Species_Name_Detailed	Species_Code	Tree_Order	Genus_Code	On_Genus_Tree	Geological_Terrane	Geo_Code	Regional_Classification	Unique_ID	Spatial_Cluster
Baliem Valley Resort	-4.06	139.032	2006	5	Exocelina baliem 7011	Exocelina_baliem_MB7011_Indonesia_Papua	14	-9999	1	Maybe	Uplifted Australian Plate affinity	5	Central Range West	634	4
PNG078	-5.89043	144.61	1641	4	Exocelina ksionseki 7237	Exocelina_ksionseki_MB7237_PNG_WHL	61	-9999	1	No	Accreted Pacific affinity	1	Central Range East	635	2
PNG131	-5.82908	144.373	1655	4	Exocelina ksionseki 7237	Exocelina_ksionseki_MB7237_PNG_WHL	61	-9999	1	Yes	Uplifted Australian Plate affinity	5	Central Range East	636	4
PNG119	-4.71763	145.407	497	1	Exocelina ksionseki 7237	Exocelina_ksionseki_MB7237_PNG_WHL	61	-9999	1	Yes	Accreted Pacific affinity	1	North Coastal Ranges	637	1
PNG097	-7.24688	146.022	1951	4	Exocelina kinibeli 1379	Exocelina_kinibeli_MB1379_PNG_Morobe	56	1	1	Yes	Uplifted Australian Plate affinity	5	Central Range East	274	4
Kundiawa	-6.02974	144.962	1500	4	Exocelina ullrichi 1253	Exocelina_ullrichi_MB1253_PNG_EHP	120	2	1	No	Uplifted Australian Plate affinity	5	Central Range East	42	4
PNG032	-6.35218	145.907	1754	4	Exocelina ullrichi 1253	Exocelina_ullrichi_MB1253_PNG_EHP	120	2	1	No	Accreted Pacific affinity	1	Central Range East	178	2
PNG055	-6.36332	145.758	1898	4	Exocelina ullrichi 1253	Exocelina_ullrichi_MB1253_PNG_EHP	120	2	1	Yes	Uplifted Australian Plate affinity	5	Central Range East	207	4
PNG056	-6.2926	145.751	1918	4	Exocelina ullrichi 1253	Exocelina_ullrichi_MB1253_PNG_EHP	120	2	1	No	Transition	4	Central Range East	211	4
PNG057	-6.02812	145.441	2079	5	Exocelina ullrichi 1253	Exocelina_ullrichi_MB1253_PNG_EHP	120	2	1	No	Post collisional volcanics and intrusives	3	Central Range East	213	4
PNG069	-6.35218	145.907	1754	4	Exocelina ullrichi 1253	Exocelina_ullrichi_MB1253_PNG_EHP	120	2	1	No	Accreted Pacific affinity	1	Central Range East	227	2
PNG070	-6.35218	145.907	1754	4	Exocelina ullrichi 1253	Exocelina_ullrichi_MB1253_PNG_EHP	120	2	1	No	Accreted Pacific affinity	1	Central Range East	231	2
PNG071	-6.34893	145.781	1825	4	Exocelina ullrichi 1253	Exocelina_ullrichi_MB1253_PNG_EHP	120	2	1	Yes	Uplifted Australian Plate affinity	5	Central Range East	235	4
PNG080	-6.42345	145.575	2189	5	Exocelina ullrichi 1253	Exocelina_ullrichi_MB1253_PNG_EHP	120	2	1	No	Uplifted Australian Plate affinity	5	Central Range East	249	4
PNG106	-5.94668	145.371	2580	5	Exocelina ullrichi 1253	Exocelina_ullrichi_MB1253_PNG_EHP	120	2	1	No	Transition	4	Central Range East	290	4
WB122	-6.42345	145.575	2189	5	Exocelina ullrichi 1253	Exocelina_ullrichi_MB1253_PNG_EHP	120	2	1	No	Uplifted Australian Plate affinity	5	Central Range East	599	4
WB5	-6.35685	145.906	1750	4	Exocelina ullrichi 1253	Exocelina_ullrichi_MB1253_PNG_EHP	120	2	1	No	Accreted Pacific affinity	1	Central Range East	613	2
WB7	-6.42092	145.571	2222	5	Exocelina ullrichi 1253	Exocelina_ullrichi_MB1253_PNG_EHP	120	2	1	No	Uplifted Australian Plate affinity	5	Central Range East	619	4
PNG098	-7.23773	146.023	1412	3	Exocelina menyamya 1377	Exocelina_menyamya_MB1377_PNG_Morobe	75	3	1	Yes	Uplifted Australian Plate affinity	5	Central Range East	278	5
PNG115	-5.78377	145.402	181	1	Exocelina pusilla 1364	Exocelina_pusilla_MB1364_PNG_Madang	104	4	1	Yes	Accreted Pacific affinity	1	Central Range East	313	1
Wilhelm200	-5.7399	145.33	200	1	Exocelina pusilla 1364	Exocelina_pusilla_MB1364_PNG_Madang	104	4	1	No	Accreted Pacific affinity	1	Central Range East	630	1
WB102	-4.81237	141.651	1714	4	Exocelina mekilensis 0686	Exocelina_mekilensis_MB0686_PNG_Sandaun	73	5	1	No	Accreted Pacific affinity	1	Central Range Central	590	2
WB19	-4.81062	141.65	1715	4	Exocelina mekilensis 0686	Exocelina_mekilensis_MB0686_PNG_Sandaun	73	5	1	Yes	Accreted Pacific affinity	1	Central Range Central	603	2
Cyclops1	-2.5413	140.481	365	1	Exocelina cyclops 3330	Exocelina_cyclops_MB3330_Indonesia_Papua	29	6	1	Yes	Accreted Pacific affinity	1	North Coastal Ranges	35	1
Cyclops2	-2.52527	140.507	1130	3	Exocelina cyclops 3330	Exocelina_cyclops_MB3330_Indonesia_Papua	29	6	1	No	Accreted Pacific affinity	1	North Coastal Ranges	36	2
Cyclops3	-2.50843	140.524	1880	4	Exocelina cyclops 3330	Exocelina_cyclops_MB3330_Indonesia_Papua	29	6	1	No	Accreted Pacific affinity	1	North Coastal Ranges	37	2
PNG054	-4.6967	145.424	687	2	Exocelina adelbertensis 1297	Exocelina_adelbert_MB1297_PNG_Madang	1	7	1	Yes	Accreted Pacific affinity	1	North Coastal Ranges	202	1
PNG039	-3.0855	141.171	177	1	Exocelina bewani 1296	Exocelina_bewani_MB1296_PNG_Sandaun	15	8	1	Yes	Accreted Pacific affinity	1	North Coastal Ranges	185	1
PAP028	-3.24031	137.333	106	1	Exocelina sumokedi 6979	Exocelina_sumokedi_MB6979_Indonesia_Papua_WANO	33	9	1	Yes	Mesozoic ultramafic rocks	2	Central Range West	87	1
PAP035	-3.3523	137.295	146	1	Exocelina sumokedi 6979	Exocelina_sumokedi_MB6979_Indonesia_Papua_WANO	33	9	1	Yes	Mesozoic ultramafic rocks	2	Central Range West	91	1
PAP042	-3.28017	137.334	142	1	Exocelina sumokedi 6979	Exocelina_sumokedi_MB6979_Indonesia_Papua_WANO	33	9	1	No	Mesozoic ultramafic rocks	2	Central Range West	98	1
PNG066	-5.69757	142.731	1711	4	Exocelina koroba 1292	Exocelina_koroba_MB1292_PNG_SHighlands	60	10	1	Yes	Uplifted Australian Plate affinity	5	Central Range Central	220	4
PAP011	-3.52807	135.713	305	1	Exocelina casuarina 6408	Exocelina_casuarina_MB6408_Indonesia_Papua	23	11	1	Yes	Mesozoic ultramafic rocks	2	Central Range West	52	1
PNG190	-5.06855	141.597	1745	4	Exocelina ibalimi 0657	Exocelina_ibalimi_MB0657_PNG_Sandaun	43	12	1	No	Uplifted Australian Plate affinity	5	Central Range Central	437	4
PNG191	-4.8882	141.569	646	2	Exocelina ibalimi 0657	Exocelina_ibalimi_MB0657_PNG_Sandaun	43	12	1	No	Transition	4	Central Range Central	441	3
PNG192	-4.9095	141.591	935	2	Exocelina ibalimi 0657	Exocelina_ibalimi_MB0657_PNG_Sandaun	43	12	1	No	Transition	4	Central Range Central	444	3
PNG193	-4.9095	141.591	935	2	Exocelina ibalimi 0657	Exocelina_ibalimi_MB0657_PNG_Sandaun	43	12	1	No	Transition	4	Central Range Central	447	3
PNG195	-4.92967	141.636	1081	3	Exocelina ibalimi 0657	Exocelina_ibalimi_MB0657_PNG_Sandaun	43	12	1	No	Transition	4	Central Range Central	451	3
PNG196	-4.92967	141.636	1081	3	Exocelina ibalimi 0657	Exocelina_ibalimi_MB0657_PNG_Sandaun	43	12	1	No	Transition	4	Central Range Central	454	3
PNG197	-4.88097	141.528	684	2	Exocelina ibalimi 0657	Exocelina_ibalimi_MB0657_PNG_Sandaun	43	12	1	Yes	Transition	4	Central Range Central	459	3
PNG198	-4.88097	141.528	684	2	Exocelina ibalimi 0657	Exocelina_ibalimi_MB0657_PNG_Sandaun	43	12	1	Yes	Transition	4	Central Range Central	464	3
PNG232	-4.909	141.616	830	2	Exocelina ibalimi 0657	Exocelina_ibalimi_MB0657_PNG_Sandaun	43	12	1	No	Transition	4	Central Range Central	513	3
PNG233	-4.909	141.616	830	2	Exocelina ibalimi 0657	Exocelina_ibalimi_MB0657_PNG_Sandaun	43	12	1	No	Transition	4	Central Range Central	515	3
PNG235	-4.909	141.616	830	2	Exocelina ibalimi 0657	Exocelina_ibalimi_MB0657_PNG_Sandaun	43	12	1	No	Transition	4	Central Range Central	519	3
PNG236	-4.909	141.616	830	2	Exocelina ibalimi 0657	Exocelina_ibalimi_MB0657_PNG_Sandaun	43	12	1	No	Transition	4	Central Range Central	523	3
PNG238	-4.909	141.616	830	2	Exocelina ibalimi 0657	Exocelina_ibalimi_MB0657_PNG_Sandaun	43	12	1	No	Transition	4	Central Range Central	527	3
WB100	-4.81062	141.65	1715	4	Exocelina ibalimi 0657	Exocelina_ibalimi_MB0657_PNG_Sandaun	43	12	1	No	Accreted Pacific affinity	1	Central Range Central	586	2
WB106	-4.81237	141.651	1714	4	Exocelina ibalimi 0657	Exocelina_ibalimi_MB0657_PNG_Sandaun	43	12	1	Yes	Accreted Pacific affinity	1	Central Range Central	592	2
WB70	-4.87603	141.617	888	2	Exocelina ibalimi 0657	Exocelina_ibalimi_MB0657_PNG_Sandaun	43	12	1	No	Transition	4	Central Range Central	621	3
WB97	-4.86472	141.626	1161	3	Exocelina ibalimi 0657	Exocelina_ibalimi_MB0657_PNG_Sandaun	43	12	1	Yes	Transition	4	Central Range Central	624	3
StarMts002	-4.39611	140.439	927	2	Exocelina fume 6405	Exocelina_fume_MB6405_Indonesia_Papua	86	13	1	Yes	Uplifted Australian Plate affinity	5	Central Range Central	553	5
PNG250	-4.94765	143.99	839	2	Exocelina piusi 4921	Exocelina_piusi_MB4921_PNG_EastSepik	92	14	1	Yes	Uplifted Australian Plate affinity	5	Central Range East	543	5
PNG053a	-4.705	145.418	790	2	Exocelina keki 1530	Exocelina_keki_MB1530_PNG_Madang	54	15	1	No	Accreted Pacific affinity	1	North Coastal Ranges	200	1
PNG118	-4.71763	145.407	497	1	Exocelina keki 1530	Exocelina_keki_MB1530_PNG_Madang	54	15	1	Yes	Accreted Pacific affinity	1	North Coastal Ranges	317	1
PNG120	-4.6967	145.424	687	2	Exocelina keki 1530	Exocelina_keki_MB1530_PNG_Madang	54	15	1	No	Accreted Pacific affinity	1	North Coastal Ranges	326	1
PNG187	-5.25763	145.04	218	1	Exocelina pseudofume 4169	Exocelina_pseudofume_MB4169_PNG_Madang	86	16	1	No	Accreted Pacific affinity	1	North Coastal Ranges	429	1
PNG124	-5.79247	143.979	2800	5	Exocelina kumulensis 1360	Exocelina_kumulensis_MB1360_PNG_Enga	62	17	1	Yes	Post collisional volcanics and intrusives	3	Central Range East	330	4
PNG079	-6.04907	143.775	2792	5	Exocelina mendiensis 1337	Exocelina_mendiensis_MB1337_PNG_SHighlands	74	18	1	Yes	Post collisional volcanics and intrusives	3	Central Range East	247	4
PNG064	-5.95917	143.083	2259	5	Exocelina ambua 1290	Exocelina_ambua_MB1290_PNG_SHighlands	5	19	1	Yes	Post collisional volcanics and intrusives	3	Central Range East	216	4
Kundiawa	-6.02974	144.962	1500	4	Exocelina desii 1399	Exocelina_desii_MB1399_PNG_EHP	25	20	1	No	Uplifted Australian Plate affinity	5	Central Range East	41	4
PNG078	-5.89043	144.61	1641	4	Exocelina desii 1399	Exocelina_desii_MB1399_PNG_EHP	25	20	1	No	Accreted Pacific affinity	1	Central Range East	244	2
PNG108	-5.90473	145.371	1979	4	Exocelina cfdesii 1399	Exocelina_desii_MB1399_PNG_EHP	25	20	1	Yes	Transition	4	Central Range East	295	4
PNG111	-5.86607	145.393	1319	3	Exocelina cfdesii 1399	Exocelina_desii_MB1399_PNG_EHP	25	20	1	No	Transition	4	Central Range East	302	3
PNG133	-5.27217	144.553	1840	4	Exocelina simbaijimi 3312	Exocelina_simbaijimi _MB3312_PNG_WHighlands	109	21	1	No	Transition	4	Central Range East	339	4
PNG138	-5.23793	144.479	1769	4	Exocelina simbaijimi 3312	Exocelina_simbaijimi _MB3312_PNG_WHighlands	109	21	1	No	Transition	4	Central Range East	347	4
PNG139	-5.24733	144.474	1743	4	Exocelina simbaijimi 3312	Exocelina_simbaijimi _MB3312_PNG_WHighlands	109	21	1	No	Transition	4	Central Range East	350	4
PNG140	-5.2679	144.465	2089	5	Exocelina simbaijimi 3312	Exocelina_simbaijimi _MB3312_PNG_WHighlands	109	21	1	Yes	Accreted Pacific affinity	1	Central Range East	353	2
PNG141	-5.27225	144.465	1811	4	Exocelina simbaijimi 3312	Exocelina_simbaijimi _MB3312_PNG_WHighlands	109	21	1	No	Accreted Pacific affinity	1	Central Range East	356	2
PNG142	-5.26827	144.464	1993	4	Exocelina simbaijimi 3312	Exocelina_simbaijimi _MB3312_PNG_WHighlands	109	21	1	No	Accreted Pacific affinity	1	Central Range East	359	2
PNG144	-5.31767	144.478	1620	4	Exocelina simbaijimi 3312	Exocelina_simbaijimi _MB3312_PNG_WHighlands	109	21	1	Yes	Uplifted Australian Plate affinity	5	Central Range East	364	4
PNG055	-6.36332	145.758	1898	4	Exocelina yoginofi 1302	Exocelina_yoginofi_MB1302_PNG_EHP	133	22	1	Yes	Uplifted Australian Plate affinity	5	Central Range East	208	4
PNG230	-6.37465	145.254	2053	5	Exocelina yoginofi 1302	Exocelina_yoginofi_MB1302_PNG_EHP	133	22	1	No	Uplifted Australian Plate affinity	5	Central Range East	510	4
PNG135	-5.24905	144.547	2117	5	Exocelina inengensis 3309	Exocelina_inengensis_MB3309_PNG_Whighlands	44	23	1	No	Transition	4	Central Range East	341	4
PNG148	-5.3219	144.521	2103	5	Exocelina inengensis 3309	Exocelina_inengensis_MB3309_PNG_Whighlands	44	23	1	Yes	Uplifted Australian Plate affinity	5	Central Range East	369	4
PNG149	-5.31253	144.531	2324	5	Exocelina inengensis 3309	Exocelina_inengensis_MB3309_PNG_Whighlands	44	23	1	No	Accreted Pacific affinity	1	Central Range East	372	2
PNG150	-5.2367	144.561	2677	5	Exocelina inengensis 3309	Exocelina_inengensis_MB3309_PNG_Whighlands	44	23	1	No	Mesozoic ultramafic rocks	2	Central Range East	375	2
PNG135	-5.24905	144.547	2117	5	Exocelina simbaiensis 3315	Exocelina_simbaiensis_MB3315_PNG_WHighlands	108	24	1	No	Transition	4	Central Range East	343	4
PNG148	-5.3219	144.521	2103	5	Exocelina simbaiensis 3315	Exocelina_simbaiensis_MB3315_PNG_WHighlands	108	24	1	Yes	Uplifted Australian Plate affinity	5	Central Range East	371	4
PNG149	-5.31253	144.531	2324	5	Exocelina simbaiensis 3315	Exocelina_simbaiensis_MB3315_PNG_WHighlands	108	24	1	No	Accreted Pacific affinity	1	Central Range East	374	2
PNG150	-5.2367	144.561	2677	5	Exocelina simbaiensis 3315	Exocelina_simbaiensis_MB3315_PNG_WHighlands	108	24	1	No	Mesozoic ultramafic rocks	2	Central Range East	377	2
StarMts003	-4.23796	139.606	2721	5	Exocelina karmurensis 6406	Exocelina_karmurensis_MB6406_Indonesia_Papua	53	25	1	Yes	Uplifted Australian Plate affinity	5	Central Range West	562	4
StarMts004	-4.37878	139.923	2220	5	Exocelina karmurensis 6406	Exocelina_karmurensis_MB6406_Indonesia_Papua	53	25	1	Yes	Uplifted Australian Plate affinity	5	Central Range West	566	4
StarMts004	-4.37878	139.923	2220	5	Exocelina karmurensis 6406	Exocelina_karmurensis_MB6406_Indonesia_Papua	53	25	1	Yes	Uplifted Australian Plate affinity	5	Central Range West	567	4
PassValley	-3.89876	139.058	2300	5	Exocelina okbabensis hajeki 0066	Exocelina_okbabensis hajeki_MB0066_Indonesia_Papua	114	26	1	Yes	Uplifted Australian Plate affinity	5	Central Range West	114	4
StarMts001	-4.46682	140.019	2023	5	Exocelina aipo 6402	Exocelina_aipo_MB6402_Papua	2	27	1	Yes	Uplifted Australian Plate affinity	5	Central Range West	548	4
StarMts007	-4.50856	140.225	1636	4	Exocelina aipo 6402	Exocelina_aipo_MB6402_Papua	2	27	1	Yes	Uplifted Australian Plate affinity	5	Central Range Central	575	4
StarMts002	-4.39611	140.439	927	2	Exocelina manfredi 6414	Exocelina_manfredi_MB6414_Papua	66	28	1	Yes	Uplifted Australian Plate affinity	5	Central Range Central	555	5
StarMts002	-4.39611	140.439	927	2	Exocelina me 6411	Exocelina_me_MB6411_Indonesia_Papua	72	29	1	Yes	Uplifted Australian Plate affinity	5	Central Range Central	557	5
PAP049	-4.8246	140.413	2074	5	Exocelina okbapensis 7002	Exocelina_okbapensis_MB7002_Indonesia_Papua	125	30	1	Yes	Uplifted Australian Plate affinity	5	Central Range Central	101	4
PAP050	-4.8488	140.368	2181	5	Exocelina okbapensis 7002	Exocelina_okbapensis_MB7002_Indonesia_Papua	125	30	1	Yes	Uplifted Australian Plate affinity	5	Central Range Central	103	4
PAP052	-4.87003	140.644	1583	4	Exocelina okbapensis 7002	Exocelina_okbapensis_MB7002_Indonesia_Papua	125	30	1	No	Uplifted Australian Plate affinity	5	Central Range Central	107	4
StarMts002	-4.39611	140.439	927	2	Exocelina talaki 6415	Exocelina_talaki_MB6415_Indonesia_Papua	116	31	1	Yes	Uplifted Australian Plate affinity	5	Central Range Central	559	5
PNG190	-5.06855	141.597	1745	4	Exocelina ketembang 0680	Exocelina_ketembang_MB0680_PNG_Sandaun	55	32	1	No	Uplifted Australian Plate affinity	5	Central Range Central	438	4
StarMts002	-4.39611	140.439	927	2	Exocelina ketembang 0680	Exocelina_ketembang_MB0680_PNG_Sandaun	55	32	1	Yes	Uplifted Australian Plate affinity	5	Central Range Central	554	5
StarMts003	-4.23796	139.606	2721	5	Exocelina ketembang 0680	Exocelina_ketembang_MB0680_PNG_Sandaun	55	32	1	Yes	Uplifted Australian Plate affinity	5	Central Range West	563	4
StarMts005	-4.24202	139.849	1806	4	Exocelina ketembang 0680	Exocelina_ketembang_MB0680_PNG_Sandaun	55	32	1	Yes	Uplifted Australian Plate affinity	5	Central Range West	569	4
StarMts006	-4.40052	140.415	1344	3	Exocelina ketembang 0680	Exocelina_ketembang_MB0680_PNG_Sandaun	55	32	1	Yes	Uplifted Australian Plate affinity	5	Central Range Central	574	5
WB106	-4.81237	141.651	1714	4	Exocelina ketembang 0680	Exocelina_ketembang_MB0680_PNG_Sandaun	55	32	1	Yes	Accreted Pacific affinity	1	Central Range Central	593	2
WB106	-4.81237	141.651	1714	4	Exocelina may 0671	Exocelina_may_MB0671_PNG_Sandaun	71	33	1	Yes	Accreted Pacific affinity	1	Central Range Central	594	2
WB47	-4.82965	141.636	964	2	Exocelina may 0671	Exocelina_may_MB0671_PNG_Sandaun	71	33	1	No	Transition	4	Central Range Central	611	3
PNG024	-5.74922	145.347	202	1	Exocelina morobensis 1313	Exocelina_morobensis _MB1313_PNG_Morobe	81	34	1	No	Accreted Pacific affinity	1	Central Range East	165	1
PNG026	-6.5456	146.994	460	1	Exocelina morobensis 1313	Exocelina_morobensis _MB1313_PNG_Morobe	81	34	1	No	Accreted Pacific affinity	1	North Coastal Ranges	168	1
PNG027	-6.85997	146.618	700	2	Exocelina morobensis 1313	Exocelina_morobensis _MB1313_PNG_Morobe	81	34	1	No	Post collisional volcanics and intrusives	3	Papuan Peninsula	172	3
PNG211	-6.48722	147.775	696	2	Exocelina morobensis 1313	Exocelina_morobensis _MB1313_PNG_Morobe	81	34	1	No	Accreted Pacific affinity	1	North Coastal Ranges	473	1
PNG212	-6.48722	147.775	696	2	Exocelina morobensis 1313	Exocelina_morobensis _MB1313_PNG_Morobe	81	34	1	No	Accreted Pacific affinity	1	North Coastal Ranges	476	1
PNG216	-7.85053	147.117	711	2	Exocelina morobensis 1313	Exocelina_morobensis _MB1313_PNG_Morobe	81	34	1	Yes	Mesozoic ultramafic rocks	2	Papuan Peninsula	480	1
PNG217	-7.88485	147.132	783	2	Exocelina morobensis 1313	Exocelina_morobensis _MB1313_PNG_Morobe	81	34	1	No	Mesozoic ultramafic rocks	2	Papuan Peninsula	482	1
PNG219	-7.87527	147.174	746	2	Exocelina morobensis 1313	Exocelina_morobensis _MB1313_PNG_Morobe	81	34	1	No	Mesozoic ultramafic rocks	2	Papuan Peninsula	484	1
PNG220	-7.87782	147.12	822	2	Exocelina morobensis 1313	Exocelina_morobensis _MB1313_PNG_Morobe	81	34	1	Yes	Mesozoic ultramafic rocks	2	Papuan Peninsula	486	1
PNG222	-7.84765	147.144	760	2	Exocelina morobensis 1313	Exocelina_morobensis _MB1313_PNG_Morobe	81	34	1	No	Mesozoic ultramafic rocks	2	Papuan Peninsula	488	1
PNG223	-7.87385	147.171	650	2	Exocelina morobensis 1313	Exocelina_morobensis _MB1313_PNG_Morobe	81	34	1	No	Mesozoic ultramafic rocks	2	Papuan Peninsula	490	1
PNG224	-7.87145	147.105	883	2	Exocelina morobensis 1313	Exocelina_morobensis _MB1313_PNG_Morobe	81	34	1	No	Transition	4	Papuan Peninsula	492	3
PNG024	-5.74922	145.347	202	1	Exocelina morobensis "Sosanika" 3840	Exocelina_morobensis_MB3840_PNG_Morobe	112	35	1	No	Accreted Pacific affinity	1	Central Range East	166	1
PNG026	-6.5456	146.994	460	1	Exocelina morobensis "Sosanika" 3840	Exocelina_morobensis_MB3840_PNG_Morobe	112	35	1	No	Accreted Pacific affinity	1	North Coastal Ranges	169	1
PNG027	-6.85997	146.618	700	2	Exocelina morobensis "Sosanika" 3840	Exocelina_morobensis_MB3840_PNG_Morobe	112	35	1	No	Post collisional volcanics and intrusives	3	Papuan Peninsula	173	3
PNG211	-6.48722	147.775	696	2	Exocelina morobensis "Sosanika" 3840	Exocelina_morobensis_MB3840_PNG_Morobe	112	35	1	No	Accreted Pacific affinity	1	North Coastal Ranges	474	1
PNG212	-6.48722	147.775	696	2	Exocelina morobensis "Sosanika" 3840	Exocelina_morobensis_MB3840_PNG_Morobe	112	35	1	No	Accreted Pacific affinity	1	North Coastal Ranges	477	1
PNG216	-7.85053	147.117	711	2	Exocelina morobensis "Sosanika" 3840	Exocelina_morobensis_MB3840_PNG_Morobe	112	35	1	Yes	Mesozoic ultramafic rocks	2	Papuan Peninsula	481	1
PNG217	-7.88485	147.132	783	2	Exocelina morobensis "Sosanika" 3840	Exocelina_morobensis_MB3840_PNG_Morobe	112	35	1	No	Mesozoic ultramafic rocks	2	Papuan Peninsula	483	1
PNG219	-7.87527	147.174	746	2	Exocelina morobensis "Sosanika" 3840	Exocelina_morobensis_MB3840_PNG_Morobe	112	35	1	No	Mesozoic ultramafic rocks	2	Papuan Peninsula	485	1
PNG220	-7.87782	147.12	822	2	Exocelina morobensis "Sosanika" 3840	Exocelina_morobensis_MB3840_PNG_Morobe	112	35	1	Yes	Mesozoic ultramafic rocks	2	Papuan Peninsula	487	1
PNG222	-7.84765	147.144	760	2	Exocelina morobensis "Sosanika" 3840	Exocelina_morobensis_MB3840_PNG_Morobe	112	35	1	No	Mesozoic ultramafic rocks	2	Papuan Peninsula	489	1
PNG223	-7.87385	147.171	650	2	Exocelina morobensis "Sosanika" 3840	Exocelina_morobensis_MB3840_PNG_Morobe	112	35	1	No	Mesozoic ultramafic rocks	2	Papuan Peninsula	491	1
PNG224	-7.87145	147.105	883	2	Exocelina morobensis "Sosanika" 3840	Exocelina_morobensis_MB3840_PNG_Morobe	112	35	1	No	Transition	4	Papuan Peninsula	493	3
PNG193	-4.9095	141.591	935	2	Exocelina mianminensis 0688	Exocelina_mianminensis_MB0688_PNG_Sandaun	76	36	1	No	Transition	4	Central Range Central	449	3
PNG197	-4.88097	141.528	684	2	Exocelina mianminensis 0688	Exocelina_mianminensis_MB0688_PNG_Sandaun	76	36	1	Yes	Transition	4	Central Range Central	461	3
PNG198	-4.88097	141.528	684	2	Exocelina mianminensis 0688	Exocelina_mianminensis_MB0688_PNG_Sandaun	76	36	1	Yes	Transition	4	Central Range Central	465	3
WB43	-4.82965	141.636	964	2	Exocelina mianminensis 0688	Exocelina_mianminensis_MB0688_PNG_Sandaun	76	36	1	Yes	Transition	4	Central Range Central	610	3
PNG159	-9.4355	147.368	761	2	Exocelina nomax 3405	Exocelina_nomax_MB3405_PNG_Central	59	37	1	Yes	Post collisional volcanics and intrusives	3	Papuan Peninsula	391	3
PNG168	-9.3206	147.53	316	1	Exocelina nomax 3405	Exocelina_nomax_MB3405_PNG_Central	59	37	1	Yes	Transition	4	Papuan Peninsula	405	3
PNG169	-9.26555	147.61	1019	3	Exocelina nomax 3405	Exocelina_nomax_MB3405_PNG_Central	59	37	1	No	Transition	4	Papuan Peninsula	408	3
PNG170	-9.23898	147.615	717	2	Exocelina nomax 3405	Exocelina_nomax_MB3405_PNG_Central	59	37	1	No	Transition	4	Papuan Peninsula	411	3
PNG183	-10.0158	148.474	51	1	Exocelina nomax 3405	Exocelina_nomax_MB3405_PNG_Central	59	37	1	No	Post collisional volcanics and intrusives	3	Papuan Peninsula	425	3
PNG225	-9.40223	147.559	526	2	Exocelina nomax 3405	Exocelina_nomax_MB3405_PNG_Central	59	37	1	No	Transition	4	Papuan Peninsula	495	3
PNG226	-9.40188	147.559	528	2	Exocelina nomax 3405	Exocelina_nomax_MB3405_PNG_Central	59	37	1	No	Transition	4	Papuan Peninsula	498	3
PNG229	-9.42458	147.543	581	2	Exocelina nomax 3405	Exocelina_nomax_MB3405_PNG_Central	59	37	1	No	Post collisional volcanics and intrusives	3	Papuan Peninsula	503	3
PNG023	-5.74748	145.28	596	2	Exocelina larsoni 1299	Exocelina_larsoni_MB1299_PNG_Madang	63	38	1	Yes	Accreted Pacific affinity	1	Central Range East	161	1
PNG024	-5.74922	145.347	202	1	Exocelina larsoni 1299	Exocelina_larsoni_MB1299_PNG_Madang	63	38	1	No	Accreted Pacific affinity	1	Central Range East	164	1
PNG052	-4.705	145.418	798	2	Exocelina larsoni 1299	Exocelina_larsoni_MB1299_PNG_Madang	63	38	1	No	Accreted Pacific affinity	1	North Coastal Ranges	194	1
PNG053a	-4.705	145.418	790	2	Exocelina larsoni 1299	Exocelina_larsoni_MB1299_PNG_Madang	63	38	1	No	Accreted Pacific affinity	1	North Coastal Ranges	201	1
PNG054	-4.6967	145.424	687	2	Exocelina larsoni 1299	Exocelina_larsoni_MB1299_PNG_Madang	63	38	1	Yes	Accreted Pacific affinity	1	North Coastal Ranges	204	1
PNG115	-5.78377	145.402	181	1	Exocelina larsoni 1299	Exocelina_larsoni_MB1299_PNG_Madang	63	38	1	Yes	Accreted Pacific affinity	1	Central Range East	312	1
PNG118	-4.71763	145.407	497	1	Exocelina larsoni 1299	Exocelina_larsoni_MB1299_PNG_Madang	63	38	1	Yes	Accreted Pacific affinity	1	North Coastal Ranges	318	1
PNG119	-4.71763	145.407	497	1	Exocelina larsoni 1299	Exocelina_larsoni_MB1299_PNG_Madang	63	38	1	Yes	Accreted Pacific affinity	1	North Coastal Ranges	321	1
PNG120	-4.6967	145.424	687	2	Exocelina larsoni 1299	Exocelina_larsoni_MB1299_PNG_Madang	63	38	1	No	Accreted Pacific affinity	1	North Coastal Ranges	327	1
PNG121	-4.67597	145.453	227	1	Exocelina larsoni 1299	Exocelina_larsoni_MB1299_PNG_Madang	63	38	1	Yes	Accreted Pacific affinity	1	North Coastal Ranges	329	1
PNG158	-5.51875	145.422	249	1	Exocelina larsoni 1299	Exocelina_larsoni_MB1299_PNG_Madang	63	38	1	Yes	Accreted Pacific affinity	1	North Coastal Ranges	388	1
PNG164	-6.17968	145.434	1414	3	Exocelina larsoni 1299	Exocelina_larsoni_MB1299_PNG_Madang	63	38	1	No	Post collisional volcanics and intrusives	3	Central Range East	398	3
PNG178	-5.40183	145.603	136	1	Exocelina larsoni 1299	Exocelina_larsoni_MB1299_PNG_Madang	63	38	1	No	Accreted Pacific affinity	1	North Coastal Ranges	423	1
PNG187	-5.25763	145.04	218	1	Exocelina larsoni 1299	Exocelina_larsoni_MB1299_PNG_Madang	63	38	1	No	Accreted Pacific affinity	1	North Coastal Ranges	428	1
PNG188	-5.28725	145.103	159	1	Exocelina larsoni 1299	Exocelina_larsoni_MB1299_PNG_Madang	63	38	1	Yes	Accreted Pacific affinity	1	North Coastal Ranges	432	1
PNG001	-6.73833	145.023	984	2	Exocelina warahuluensis 0265	Exocelina_warahuluensiss_MB0265_PNG	39	39	1	No	Post collisional volcanics and intrusives	3	Central Range East	115	3
PNG004	-6.73833	145.023	984	2	Exocelina warahuluensis 0265	Exocelina_warahuluensiss_MB0265_PNG	39	39	1	No	Post collisional volcanics and intrusives	3	Central Range East	122	3
PNG005	-6.73833	145.023	984	2	Exocelina warahuluensis 0265	Exocelina_warahuluensiss_MB0265_PNG	39	39	1	No	Post collisional volcanics and intrusives	3	Central Range East	125	3
PNG017	-6.72333	145.093	933	2	Exocelina warahuluensis 0265	Exocelina_warahuluensiss_MB0265_PNG	39	39	1	Yes	Uplifted Australian Plate affinity	5	Central Range East	156	5
PNG162	-8.35928	146.978	1205	3	Exocelina nomax "Tapini" 3306	Exocelina_nomax_MB3405_PNG_Central	59	40	1	No	Uplifted Australian Plate affinity	5	Papuan Peninsula	394	5
StarMts002	-4.39611	140.439	927	2	Exocelina erteldi 6404	Exocelina_erteldi_MB6404_Indonesia_Papua	34	41	1	Yes	Uplifted Australian Plate affinity	5	Central Range Central	552	5
PNG190	-5.06855	141.597	1745	4	Exocelina aipomek 3726	Exocelina_aipomek_MB3726_PNG_Sandaun	3	42	1	No	Uplifted Australian Plate affinity	5	Central Range Central	435	4
StarMts001	-4.46682	140.019	2023	5	Exocelina aipomek 3726	Exocelina_aipomek_MB3726_PNG_Sandaun	3	42	1	Yes	Uplifted Australian Plate affinity	5	Central Range West	549	4
StarMts002	-4.39611	140.439	927	2	Exocelina aipomek "sanctimontis" 6412	Exocelina_aipomek_MB6412_Indonesia_Papua	106	43	1	Yes	Uplifted Australian Plate affinity	5	Central Range Central	558	5
StarMts004	-4.37878	139.923	2220	5	Exocelina aipomek "sanctimontis" 6412	Exocelina_aipomek_MB6412_Indonesia_Papua	106	43	1	Yes	Uplifted Australian Plate affinity	5	Central Range West	564	4
StarMts005	-4.24202	139.849	1806	4	Exocelina aipomek "sanctimontis" 6412	Exocelina_aipomek_MB6412_Indonesia_Papua	106	43	1	Yes	Uplifted Australian Plate affinity	5	Central Range West	570	4
StarMts007	-4.50856	140.225	1636	4	Exocelina aipomek "sanctimontis" 6412	Exocelina_aipomek_MB6412_Indonesia_Papua	106	43	1	Yes	Uplifted Australian Plate affinity	5	Central Range Central	577	4
PNG168	-9.3206	147.53	316	1	Exocelina pulchella 3408	Exocelina_pulchella_MB3408_PNG_Central	102	44	1	Yes	Transition	4	Papuan Peninsula	406	3
PNG169	-9.26555	147.61	1019	3	Exocelina pulchella 3408	Exocelina_pulchella_MB3408_PNG_Central	102	44	1	No	Transition	4	Papuan Peninsula	409	3
PNG170	-9.23898	147.615	717	2	Exocelina pulchella 3408	Exocelina_pulchella_MB3408_PNG_Central	102	44	1	No	Transition	4	Papuan Peninsula	412	3
PNG177	-9.2105	147.531	1182	3	Exocelina pulchella 3408	Exocelina_pulchella_MB3408_PNG_Central	102	44	1	Yes	Transition	4	Papuan Peninsula	420	3
PNG225	-9.40223	147.559	526	2	Exocelina pulchella 3408	Exocelina_pulchella_MB3408_PNG_Central	102	44	1	No	Transition	4	Papuan Peninsula	496	3
PNG227	-9.42373	147.518	637	2	Exocelina pulchella 3408	Exocelina_pulchella_MB3408_PNG_Central	102	44	1	No	Post collisional volcanics and intrusives	3	Papuan Peninsula	500	3
PNG229	-9.42458	147.543	581	2	Exocelina pulchella 3408	Exocelina_pulchella_MB3408_PNG_Central	102	44	1	No	Post collisional volcanics and intrusives	3	Papuan Peninsula	504	3
PNG102	-6.85112	146.801	1165	3	Exocelina bacchusi herzogensis 1383	Exocelina bacchusi herzogensis_MB1383_PNG_Morobe	41	45	1	Yes	Transition	4	Papuan Peninsula	281	3
PNG167	-8.55297	147.258	1573	4	Exocelina bacchusi herzogensis 1383	Exocelina_bacchusi herzogensis_MB1383_PNG_Morobe	41	45	1	No	Transition	4	Papuan Peninsula	402	4
PNG081	-5.95	146.566	2338	5	Exocelina bacchusi "yus" 6531	Exocelina_bacchusi_MB6531_PNG_PNG_MorobeHuon	134	46	1	No	Accreted Pacific affinity	1	North Coastal Ranges	251	2
PNG052	-4.705	145.418	798	2	Exocelina bacchusi 1521	Exocelina_bacchusi_MB1521_PNG_EHP	12	47	1	No	Accreted Pacific affinity	1	North Coastal Ranges	191	1
PNG053a	-4.705	145.418	790	2	Exocelina bacchusi 1521	Exocelina_bacchusi_MB1521_PNG_EHP	12	47	1	No	Accreted Pacific affinity	1	North Coastal Ranges	197	1
PNG076	-6.13345	147.189	1583	4	Exocelina bacchusi 1521	Exocelina_bacchusi_MB1521_PNG_EHP	12	47	1	Yes	Accreted Pacific affinity	1	North Coastal Ranges	239	2
PNG110	-5.87923	145.387	758	2	Exocelina bacchusi 1521	Exocelina_bacchusi_MB1521_PNG_EHP	12	47	1	Yes	Transition	4	Central Range East	298	3
PNG111	-5.86607	145.393	1319	3	Exocelina bacchusi 1521	Exocelina_bacchusi_MB1521_PNG_EHP	12	47	1	No	Transition	4	Central Range East	300	3
PNG112	-5.83368	145.411	627	2	Exocelina bacchusi 1521	Exocelina_bacchusi_MB1521_PNG_EHP	12	47	1	No	Transition	4	Central Range East	303	3
PNG113	-5.83153	145.408	754	2	Exocelina bacchusi 1521	Exocelina_bacchusi_MB1521_PNG_EHP	12	47	1	No	Transition	4	Central Range East	306	3
PNG120	-4.6967	145.424	687	2	Exocelina bacchusi 1521	Exocelina_bacchusi_MB1521_PNG_EHP	12	47	1	No	Accreted Pacific affinity	1	North Coastal Ranges	323	1
PNG153	-5.22222	144.627	1156	3	Exocelina bacchusi 1521	Exocelina_bacchusi_MB1521_PNG_EHP	12	47	1	No	Transition	4	Central Range East	381	3
PNG154	-5.2146	144.696	1373	3	Exocelina bacchusi 1521	Exocelina_bacchusi_MB1521_PNG_EHP	12	47	1	No	Accreted Pacific affinity	1	Central Range East	384	2
PNG164	-6.17968	145.434	1414	3	Exocelina bacchusi 1521	Exocelina_bacchusi_MB1521_PNG_EHP	12	47	1	No	Post collisional volcanics and intrusives	3	Central Range East	395	3
PNG208	-6.41948	147.535	723	2	Exocelina bacchusi 1521	Exocelina_bacchusi_MB1521_PNG_EHP	12	47	1	No	Accreted Pacific affinity	1	North Coastal Ranges	470	1
Wilhelm1200	-5.72087	145.269	1200	3	Exocelina bacchusi 1521	Exocelina_bacchusi_MB1521_PNG_EHP	12	47	1	No	Accreted Pacific affinity	1	Central Range East	627	2
PNG002	-6.73833	145.023	984	2	Exocelina bacchusi "Warasera" 0257	Exocelina_bacchusi_MB0257_PNG	127	48	1	No	Post collisional volcanics and intrusives	3	Central Range East	116	3
PNG003	-6.73833	145.023	984	2	Exocelina bacchusi "Warasera" 0257	Exocelina_bacchusi_MB0257_PNG	127	48	1	No	Post collisional volcanics and intrusives	3	Central Range East	118	3
PNG004	-6.73833	145.023	984	2	Exocelina bacchusi "Warasera" 0257	Exocelina_bacchusi_MB0257_PNG	127	48	1	No	Post collisional volcanics and intrusives	3	Central Range East	120	3
PNG005	-6.73833	145.023	984	2	Exocelina bacchusi "Warasera" 0257	Exocelina_bacchusi_MB0257_PNG	127	48	1	No	Post collisional volcanics and intrusives	3	Central Range East	123	3
PNG008	-6.73833	145.023	984	2	Exocelina bacchusi "Warasera" 0257	Exocelina_bacchusi_MB0257_PNG	127	48	1	No	Post collisional volcanics and intrusives	3	Central Range East	127	3
PNG011	-6.72333	145.093	933	2	Exocelina bacchusi "Warasera" 0257	Exocelina_bacchusi_MB0257_PNG	127	48	1	Yes	Uplifted Australian Plate affinity	5	Central Range East	136	5
PNG012	-6.72333	145.093	933	2	Exocelina bacchusi "Warasera" 0257	Exocelina_bacchusi_MB0257_PNG	127	48	1	Yes	Uplifted Australian Plate affinity	5	Central Range East	140	5
PNG015	-6.72333	145.093	933	2	Exocelina bacchusi "Warasera" 0257	Exocelina_bacchusi_MB0257_PNG	127	48	1	No	Uplifted Australian Plate affinity	5	Central Range East	146	5
PNG017	-6.72333	145.093	933	2	Exocelina bacchusi "Warasera" 0257	Exocelina_bacchusi_MB0257_PNG	127	48	1	Yes	Uplifted Australian Plate affinity	5	Central Range East	151	5
WB1	-6.73833	145.023	984	2	Exocelina bacchusi "Warasera" 0257	Exocelina_bacchusi_MB0257_PNG	127	48	1	No	Post collisional volcanics and intrusives	3	Central Range East	583	3
PNG002	-6.73833	145.023	984	2	Exocelina warasera 0261	Exocelina_warasera_MB0261_PNG	89	49	1	No	Post collisional volcanics and intrusives	3	Central Range East	117	3
PNG003	-6.73833	145.023	984	2	Exocelina warasera 0261	Exocelina_warasera_MB0261_PNG	89	49	1	No	Post collisional volcanics and intrusives	3	Central Range East	119	3
PNG004	-6.73833	145.023	984	2	Exocelina warasera 0261	Exocelina_warasera_MB0261_PNG	89	49	1	No	Post collisional volcanics and intrusives	3	Central Range East	121	3
PNG005	-6.73833	145.023	984	2	Exocelina warasera 0261	Exocelina_warasera_MB0261_PNG	89	49	1	No	Post collisional volcanics and intrusives	3	Central Range East	124	3
PNG008	-6.73833	145.023	984	2	Exocelina warasera 0261	Exocelina_warasera_MB0261_PNG	89	49	1	No	Post collisional volcanics and intrusives	3	Central Range East	129	3
PNG011	-6.72333	145.093	933	2	Exocelina warasera 0261	Exocelina_warasera_MB0261_PNG	89	49	1	Yes	Uplifted Australian Plate affinity	5	Central Range East	139	5
PNG012	-6.72333	145.093	933	2	Exocelina warasera 0261	Exocelina_warasera_MB0261_PNG	89	49	1	Yes	Uplifted Australian Plate affinity	5	Central Range East	144	5
PNG015	-6.72333	145.093	933	2	Exocelina warasera 0261	Exocelina_warasera_MB0261_PNG	89	49	1	No	Uplifted Australian Plate affinity	5	Central Range East	149	5
PNG017	-6.72333	145.093	933	2	Exocelina warasera 0261	Exocelina_warasera_MB0261_PNG	89	49	1	Yes	Uplifted Australian Plate affinity	5	Central Range East	155	5
WB1	-6.73833	145.023	984	2	Exocelina warasera 0261	Exocelina_warasera_MB0261_PNG	89	49	1	No	Post collisional volcanics and intrusives	3	Central Range East	585	3
PAP051	-5.05718	140.722	344	1	Exocelina oksibilensis 7001	Exocelina_oksibilensis_MB7001_Indonesia_Papua	84	50	1	Yes	Uplifted Australian Plate affinity	5	Central Range Central	105	5
PNG086	-7.02828	145.83	1781	4	Exocelina marawaka 1366	Exocelina_marawaka_MB1366_PNG_EHP	69	51	1	Yes	Post collisional volcanics and intrusives	3	Central Range East	254	4
PNG087	-7.02828	145.83	1781	4	Exocelina marawaka 1366	Exocelina_marawaka_MB1366_PNG_EHP	69	51	1	Yes	Post collisional volcanics and intrusives	3	Central Range East	256	4
PNG094	-7.19528	145.853	2085	5	Exocelina marawaka 1366	Exocelina_marawaka_MB1366_PNG_EHP	69	51	1	Yes	Uplifted Australian Plate affinity	5	Central Range East	268	4
PNG166	-8.5215	147.228	1836	4	Exocelina posmani 3406	Exocelina_posmani_MB3406_PNG_Central	93	52	1	Yes	Post collisional volcanics and intrusives	3	Papuan Peninsula	400	4
PNG167	-8.55297	147.258	1573	4	Exocelina posmani 3406	Exocelina_posmani_MB3406_PNG_Central	93	52	1	No	Transition	4	Papuan Peninsula	403	4
PNG171	-9.23898	147.676	1511	4	Exocelina posmani 3406	Exocelina_posmani_MB3406_PNG_Central	93	52	1	No	Transition	4	Papuan Peninsula	415	4
PNG172	-9.03253	147.741	1450	3	Exocelina posmani 3406	Exocelina_posmani_MB3406_PNG_Central	93	52	1	No	Transition	4	Papuan Peninsula	416	3
PNG176	-9.1342	147.704	1850	4	Exocelina posmani 3406	Exocelina_posmani_MB3406_PNG_Central	93	52	1	Yes	Transition	4	Papuan Peninsula	418	4
PNG086	-7.02828	145.83	1781	4	Exocelina jaseminae 1382	Exocelina_jaseminae_MB1382_PNG_Morobe	48	53	1	Yes	Post collisional volcanics and intrusives	3	Central Range East	253	4
PNG087	-7.02828	145.83	1781	4	Exocelina jaseminae 1382	Exocelina_jaseminae_MB1382_PNG_Morobe	48	53	1	Yes	Post collisional volcanics and intrusives	3	Central Range East	255	4
PNG092	-7.16277	145.772	1158	3	Exocelina jaseminae 1382	Exocelina_jaseminae_MB1382_PNG_Morobe	48	53	1	No	Uplifted Australian Plate affinity	5	Central Range East	264	5
PNG096	-7.24688	146.022	1951	4	Exocelina jaseminae 1382	Exocelina_jaseminae_MB1382_PNG_Morobe	48	53	1	Yes	Uplifted Australian Plate affinity	5	Central Range East	270	4
PNG102	-6.85112	146.801	1165	3	Exocelina jaseminae 1382	Exocelina_jaseminae_MB1382_PNG_Morobe	48	53	1	Yes	Transition	4	Papuan Peninsula	282	3
PNG103	-6.85112	146.801	1165	3	Exocelina jaseminae 1382	Exocelina_jaseminae_MB1382_PNG_Morobe	48	53	1	No	Transition	4	Papuan Peninsula	285	3
PNG173	-9.00563	147.738	1396	3	Exocelina kailaki 3409	Exocelina_kailaki_MB3409_PNG_Central	51	54	1	No	Transition	4	Papuan Peninsula	417	3
PNG177	-9.2105	147.531	1182	3	Exocelina kailaki 3409	Exocelina_kailaki_MB3409_PNG_Central	51	54	1	Yes	Transition	4	Papuan Peninsula	419	3
PNG225	-9.40223	147.559	526	2	Exocelina kailaki 3409	Exocelina_kailaki_MB3409_PNG_Central	51	54	1	No	Transition	4	Papuan Peninsula	494	3
PNG227	-9.42373	147.518	637	2	Exocelina kailaki 3409	Exocelina_kailaki_MB3409_PNG_Central	51	54	1	No	Post collisional volcanics and intrusives	3	Papuan Peninsula	499	3
PNG229	-9.42458	147.543	581	2	Exocelina kailaki 3409	Exocelina_kailaki_MB3409_PNG_Central	51	54	1	No	Post collisional volcanics and intrusives	3	Papuan Peninsula	502	3
PNG165	-8.52635	147.235	1736	4	Exocelina woitapensis 3399	Exocelina_woitapensis_MB3399_PNG_Central	131	55	1	No	Post collisional volcanics and intrusives	3	Papuan Peninsula	399	4
PNG166	-8.5215	147.228	1836	4	Exocelina woitapensis 3399	Exocelina_woitapensis_MB3399_PNG_Central	131	55	1	Yes	Post collisional volcanics and intrusives	3	Papuan Peninsula	401	4
PNG167	-8.55297	147.258	1573	4	Exocelina woitapensis 3399	Exocelina_woitapensis_MB3399_PNG_Central	131	55	1	No	Transition	4	Papuan Peninsula	404	4
PNG170	-9.23898	147.615	717	2	Exocelina woitapensis 3399	Exocelina_woitapensis_MB3399_PNG_Central	131	55	1	No	Transition	4	Papuan Peninsula	414	3
PNG159	-9.4355	147.368	761	2	Exocelina varirata 3303	Exocelina_varirata_MB3303_PNG_NCD	123	56	1	Yes	Post collisional volcanics and intrusives	3	Papuan Peninsula	392	3
PNG177	-9.2105	147.531	1182	3	Exocelina varirata 3303	Exocelina_varirata_MB3303_PNG_NCD	123	56	1	Yes	Transition	4	Papuan Peninsula	421	3
PNG159	-9.4355	147.368	761	2	Exocelina wareaga 3404	Exocelina_wareaga_MB3404_PNG_Central	128	57	1	Yes	Post collisional volcanics and intrusives	3	Papuan Peninsula	393	3
PNG168	-9.3206	147.53	316	1	Exocelina wareaga 3404	Exocelina_wareaga_MB3404_PNG_Central	128	57	1	Yes	Transition	4	Papuan Peninsula	407	3
PNG169	-9.26555	147.61	1019	3	Exocelina wareaga 3404	Exocelina_wareaga_MB3404_PNG_Central	128	57	1	No	Transition	4	Papuan Peninsula	410	3
PNG170	-9.23898	147.615	717	2	Exocelina wareaga 3404	Exocelina_wareaga_MB3404_PNG_Central	128	57	1	No	Transition	4	Papuan Peninsula	413	3
PNG225	-9.40223	147.559	526	2	Exocelina wareaga 3404	Exocelina_wareaga_MB3404_PNG_Central	128	57	1	No	Transition	4	Papuan Peninsula	497	3
PNG227	-9.42373	147.518	637	2	Exocelina wareaga 3404	Exocelina_wareaga_MB3404_PNG_Central	128	57	1	No	Post collisional volcanics and intrusives	3	Papuan Peninsula	501	3
PNG229	-9.42458	147.543	581	2	Exocelina wareaga 3404	Exocelina_wareaga_MB3404_PNG_Central	128	57	1	No	Post collisional volcanics and intrusives	3	Papuan Peninsula	505	3
PNG027	-6.85997	146.618	700	2	Exocelina andakombiensis 1361	Exocelina_andakombiensis_MB1361_PNG_Gulf	6	58	1	No	Post collisional volcanics and intrusives	3	Papuan Peninsula	170	3
PNG089	-7.05997	145.74	1007	3	Exocelina andakombiensis 1361	Exocelina_andakombiensis_MB1361_PNG_Gulf	6	58	1	Yes	Uplifted Australian Plate affinity	5	Central Range East	257	5
PNG090	-7.26778	145.741	1195	3	Exocelina andakombiensis 1361	Exocelina_andakombiensis_MB1361_PNG_Gulf	6	58	1	No	Uplifted Australian Plate affinity	5	Central Range East	259	5
PNG091	-7.1493	145.758	1052	3	Exocelina andakombiensis 1361	Exocelina_andakombiensis_MB1361_PNG_Gulf	6	58	1	No	Uplifted Australian Plate affinity	5	Central Range East	262	5
PNG093	-7.17355	145.826	1563	4	Exocelina andakombiensis 1361	Exocelina_andakombiensis_MB1361_PNG_Gulf	6	58	1	Yes	Uplifted Australian Plate affinity	5	Central Range East	265	4
PNG009	-6.73833	145.023	984	2	Exocelina hintelmannae 1367	Exocelina_hintelmannae_MB1367_PNG_Gulf	42	59	1	No	Post collisional volcanics and intrusives	3	Central Range East	131	3
PNG010	-6.72333	145.093	933	2	Exocelina hintelmannae 1367	Exocelina_hintelmannae_MB1367_PNG_Gulf	42	59	1	Yes	Uplifted Australian Plate affinity	5	Central Range East	134	5
PNG011	-6.72333	145.093	933	2	Exocelina hintelmannae 1367	Exocelina_hintelmannae_MB1367_PNG_Gulf	42	59	1	Yes	Uplifted Australian Plate affinity	5	Central Range East	138	5
PNG012	-6.72333	145.093	933	2	Exocelina hintelmannae 1367	Exocelina_hintelmannae_MB1367_PNG_Gulf	42	59	1	Yes	Uplifted Australian Plate affinity	5	Central Range East	143	5
PNG013	-6.72333	145.093	933	2	Exocelina hintelmannae 1367	Exocelina_hintelmannae_MB1367_PNG_Gulf	42	59	1	No	Uplifted Australian Plate affinity	5	Central Range East	145	5
PNG015	-6.72333	145.093	933	2	Exocelina hintelmannae 1367	Exocelina_hintelmannae_MB1367_PNG_Gulf	42	59	1	No	Uplifted Australian Plate affinity	5	Central Range East	148	5
PNG017	-6.72333	145.093	933	2	Exocelina hintelmannae 1367	Exocelina_hintelmannae_MB1367_PNG_Gulf	42	59	1	Yes	Uplifted Australian Plate affinity	5	Central Range East	153	5
PNG019	-6.72333	145.093	933	2	Exocelina hintelmannae 1367	Exocelina_hintelmannae_MB1367_PNG_Gulf	42	59	1	No	Uplifted Australian Plate affinity	5	Central Range East	157	5
PNG089	-7.05997	145.74	1007	3	Exocelina hintelmannae 1367	Exocelina_hintelmannae_MB1367_PNG_Gulf	42	59	1	Yes	Uplifted Australian Plate affinity	5	Central Range East	258	5
PNG090	-7.26778	145.741	1195	3	Exocelina hintelmannae 1367	Exocelina_hintelmannae_MB1367_PNG_Gulf	42	59	1	No	Uplifted Australian Plate affinity	5	Central Range East	261	5
PNG092	-7.16277	145.772	1158	3	Exocelina hintelmannae 1367	Exocelina_hintelmannae_MB1367_PNG_Gulf	42	59	1	No	Uplifted Australian Plate affinity	5	Central Range East	263	5
PNG093	-7.17355	145.826	1563	4	Exocelina hintelmannae 1367	Exocelina_hintelmannae_MB1367_PNG_Gulf	42	59	1	Yes	Uplifted Australian Plate affinity	5	Central Range East	266	4
WB1	-6.73833	145.023	984	2	Exocelina hintelmannae 1367	Exocelina_hintelmannae_MB1367_PNG_Gulf	42	59	1	No	Post collisional volcanics and intrusives	3	Central Range East	584	3
PNG051	-4.70358	145.419	797	2	Exocelina broschii 1300	Exocelina_broschii_MB1300_PNG_Madang	21	60	1	No	Accreted Pacific affinity	1	North Coastal Ranges	190	1
PNG052	-4.705	145.418	798	2	Exocelina broschii 1300	Exocelina_broschii_MB1300_PNG_Madang	21	60	1	No	Accreted Pacific affinity	1	North Coastal Ranges	193	1
PNG053	-4.705	145.418	798	2	Exocelina broschii 1300	Exocelina_broschii_MB1300_PNG_Madang	21	60	1	No	Accreted Pacific affinity	1	North Coastal Ranges	196	1
PNG053a	-4.705	145.418	790	2	Exocelina broschii 1300	Exocelina_broschii_MB1300_PNG_Madang	21	60	1	No	Accreted Pacific affinity	1	North Coastal Ranges	199	1
PNG109	-5.87923	145.387	758	2	Exocelina broschii 1300	Exocelina_broschii_MB1300_PNG_Madang	21	60	1	Yes	Transition	4	Central Range East	296	3
PNG110	-5.87923	145.387	758	2	Exocelina broschii 1300	Exocelina_broschii_MB1300_PNG_Madang	21	60	1	Yes	Transition	4	Central Range East	299	3
PNG112	-5.83368	145.411	627	2	Exocelina broschii 1300	Exocelina_broschii_MB1300_PNG_Madang	21	60	1	No	Transition	4	Central Range East	304	3
PNG113	-5.83153	145.408	754	2	Exocelina broschii 1300	Exocelina_broschii_MB1300_PNG_Madang	21	60	1	No	Transition	4	Central Range East	307	3
PNG114	-5.82178	145.406	431	1	Exocelina broschii 1300	Exocelina_broschii_MB1300_PNG_Madang	21	60	1	No	Transition	4	Central Range East	310	3
PNG120	-4.6967	145.424	687	2	Exocelina broschii 1300	Exocelina_broschii_MB1300_PNG_Madang	21	60	1	No	Accreted Pacific affinity	1	North Coastal Ranges	325	1
PNG131	-5.82908	144.373	1655	4	Exocelina broschii 1300	Exocelina_broschii_MB1300_PNG_Madang	21	60	1	Yes	Uplifted Australian Plate affinity	5	Central Range East	336	4
PNG151	-5.21155	144.592	1628	4	Exocelina broschii 1300	Exocelina_broschii_MB1300_PNG_Madang	21	60	1	No	Transition	4	Central Range East	378	4
PNG152	-5.22315	144.621	1224	3	Exocelina broschii 1300	Exocelina_broschii_MB1300_PNG_Madang	21	60	1	No	Transition	4	Central Range East	379	3
PNG153	-5.22222	144.627	1156	3	Exocelina broschii 1300	Exocelina_broschii_MB1300_PNG_Madang	21	60	1	No	Transition	4	Central Range East	382	3
PNG154	-5.2146	144.696	1373	3	Exocelina broschii 1300	Exocelina_broschii_MB1300_PNG_Madang	21	60	1	No	Accreted Pacific affinity	1	Central Range East	385	2
PNG164	-6.17968	145.434	1414	3	Exocelina broschii 1300	Exocelina_broschii_MB1300_PNG_Madang	21	60	1	No	Post collisional volcanics and intrusives	3	Central Range East	397	3
Wilhelm1200	-5.72087	145.269	1200	3	Exocelina broschii 1300	Exocelina_broschii_MB1300_PNG_Madang	21	60	1	No	Accreted Pacific affinity	1	Central Range East	628	2
PNG065	-5.775	142.833	1776	4	Exocelina marinae 1291	Exocelina_marinae_MB1291_PNG_SHighlands	70	61	1	Yes	Uplifted Australian Plate affinity	5	Central Range Central	218	4
PNG191	-4.8882	141.569	646	2	Exocelina marinae 1291	Exocelina_marinae_MB1291_PNG_SHighlands	70	61	1	No	Transition	4	Central Range Central	442	3
PNG192	-4.9095	141.591	935	2	Exocelina marinae 1291	Exocelina_marinae_MB1291_PNG_SHighlands	70	61	1	No	Transition	4	Central Range Central	445	3
PNG193	-4.9095	141.591	935	2	Exocelina marinae 1291	Exocelina_marinae_MB1291_PNG_SHighlands	70	61	1	No	Transition	4	Central Range Central	448	3
PNG195	-4.92967	141.636	1081	3	Exocelina marinae 1291	Exocelina_marinae_MB1291_PNG_SHighlands	70	61	1	No	Transition	4	Central Range Central	452	3
PNG196	-4.92967	141.636	1081	3	Exocelina marinae 1291	Exocelina_marinae_MB1291_PNG_SHighlands	70	61	1	No	Transition	4	Central Range Central	455	3
PNG197	-4.88097	141.528	684	2	Exocelina marinae 1291	Exocelina_marinae_MB1291_PNG_SHighlands	70	61	1	Yes	Transition	4	Central Range Central	460	3
PNG233	-4.909	141.616	830	2	Exocelina marinae 1291	Exocelina_marinae_MB1291_PNG_SHighlands	70	61	1	No	Transition	4	Central Range Central	516	3
PNG234	-4.909	141.616	830	2	Exocelina marinae 1291	Exocelina_marinae_MB1291_PNG_SHighlands	70	61	1	No	Transition	4	Central Range Central	517	3
PNG235	-4.909	141.616	830	2	Exocelina marinae 1291	Exocelina_marinae_MB1291_PNG_SHighlands	70	61	1	No	Transition	4	Central Range Central	520	3
PNG236	-4.909	141.616	830	2	Exocelina marinae 1291	Exocelina_marinae_MB1291_PNG_SHighlands	70	61	1	No	Transition	4	Central Range Central	524	3
PNG238	-4.909	141.616	830	2	Exocelina marinae 1291	Exocelina_marinae_MB1291_PNG_SHighlands	70	61	1	No	Transition	4	Central Range Central	528	3
StarMts002	-4.39611	140.439	927	2	Exocelina marinae 1291	Exocelina_marinae_MB1291_PNG_SHighlands	70	61	1	Yes	Uplifted Australian Plate affinity	5	Central Range Central	556	5
PNG077	-5.94668	144.665	1781	4	Exocelina mondmillensis 1525	Exocelina_mondmillensis_MB1525_PNG_Enga	80	62	1	No	Uplifted Australian Plate affinity	5	Central Range East	242	4
PNG078	-5.89043	144.61	1641	4	Exocelina mondmillensis 1525	Exocelina_mondmillensis_MB1525_PNG_Enga	80	62	1	No	Accreted Pacific affinity	1	Central Range East	246	2
PNG119	-4.71763	145.407	497	1	Exocelina mondmillensis 1525	Exocelina_mondmillensis_MB1525_PNG_Enga	80	62	1	Yes	Accreted Pacific affinity	1	North Coastal Ranges	322	1
PNG125	-5.50207	143.741	1990	4	Exocelina mondmillensis 1525	Exocelina_mondmillensis_MB1525_PNG_Enga	80	62	1	No	Post collisional volcanics and intrusives	3	Central Range East	331	4
PNG127	-5.60902	143.876	1776	4	Exocelina mondmillensis 1525	Exocelina_mondmillensis_MB1525_PNG_Enga	80	62	1	No	Post collisional volcanics and intrusives	3	Central Range East	332	4
PNG128	-5.63508	143.922	1604	4	Exocelina mondmillensis 1525	Exocelina_mondmillensis_MB1525_PNG_Enga	80	62	1	Yes	Post collisional volcanics and intrusives	3	Central Range East	334	4
PNG129	-5.70182	143.927	1983	4	Exocelina mondmillensis 1525	Exocelina_mondmillensis_MB1525_PNG_Enga	80	62	1	No	Post collisional volcanics and intrusives	3	Central Range East	335	4
PNG131	-5.82908	144.373	1655	4	Exocelina mondmillensis 1525	Exocelina_mondmillensis_MB1525_PNG_Enga	80	62	1	Yes	Uplifted Australian Plate affinity	5	Central Range East	338	4
PNG134	-5.26453	144.545	1901	4	Exocelina mondmillensis 1525	Exocelina_mondmillensis_MB1525_PNG_Enga	80	62	1	No	Transition	4	Central Range East	340	4
PNG135	-5.24905	144.547	2117	5	Exocelina mondmillensis 1525	Exocelina_mondmillensis_MB1525_PNG_Enga	80	62	1	No	Transition	4	Central Range East	342	4
PNG136	-5.2529	144.547	2043	5	Exocelina mondmillensis 1525	Exocelina_mondmillensis_MB1525_PNG_Enga	80	62	1	No	Transition	4	Central Range East	344	4
PNG137	-5.25072	144.514	1974	4	Exocelina mondmillensis 1525	Exocelina_mondmillensis_MB1525_PNG_Enga	80	62	1	No	Transition	4	Central Range East	345	4
PNG138	-5.23793	144.479	1769	4	Exocelina mondmillensis 1525	Exocelina_mondmillensis_MB1525_PNG_Enga	80	62	1	No	Transition	4	Central Range East	346	4
PNG139	-5.24733	144.474	1743	4	Exocelina mondmillensis 1525	Exocelina_mondmillensis_MB1525_PNG_Enga	80	62	1	No	Transition	4	Central Range East	349	4
PNG140	-5.2679	144.465	2089	5	Exocelina mondmillensis 1525	Exocelina_mondmillensis_MB1525_PNG_Enga	80	62	1	Yes	Accreted Pacific affinity	1	Central Range East	352	2
PNG141	-5.27225	144.465	1811	4	Exocelina mondmillensis 1525	Exocelina_mondmillensis_MB1525_PNG_Enga	80	62	1	No	Accreted Pacific affinity	1	Central Range East	355	2
PNG142	-5.26827	144.464	1993	4	Exocelina mondmillensis 1525	Exocelina_mondmillensis_MB1525_PNG_Enga	80	62	1	No	Accreted Pacific affinity	1	Central Range East	358	2
PNG143	-5.28728	144.47	1626	4	Exocelina mondmillensis 1525	Exocelina_mondmillensis_MB1525_PNG_Enga	80	62	1	No	Uplifted Australian Plate affinity	5	Central Range East	361	4
PNG144	-5.31767	144.478	1620	4	Exocelina mondmillensis 1525	Exocelina_mondmillensis_MB1525_PNG_Enga	80	62	1	Yes	Uplifted Australian Plate affinity	5	Central Range East	363	4
PNG145	-5.32957	144.472	1461	3	Exocelina mondmillensis 1525	Exocelina_mondmillensis_MB1525_PNG_Enga	80	62	1	No	Uplifted Australian Plate affinity	5	Central Range East	366	5
PNG147	-5.34312	144.481	948	2	Exocelina mondmillensis 1525	Exocelina_mondmillensis_MB1525_PNG_Enga	80	62	1	No	Uplifted Australian Plate affinity	5	Central Range East	368	5
PNG058	-5.83972	142.932	1657	4	Exocelina pseudomarinae 1287	Exocelina_pseudomarinae_MB1287_PNG_Hela	98	63	1	Yes	Post collisional volcanics and intrusives	3	Central Range East	214	4
PNG102	-6.85112	146.801	1165	3	Exocelina monae 1381	Exocelina_monae_MB1381_PNG_Morobe	79	64	1	Yes	Transition	4	Papuan Peninsula	284	3
PNG096	-7.24688	146.022	1951	4	Exocelina near monae 1375	Exocelina_near monae_MB1375_PNG_Morobe	99	65	1	Yes	Uplifted Australian Plate affinity	5	Central Range East	273	4
PNG098	-7.23773	146.023	1412	3	Exocelina injiensis 1376	Exocelina_injiensis_MB1376_PNG_Morobe	45	66	1	Yes	Uplifted Australian Plate affinity	5	Central Range East	277	5
PNG076	-6.13345	147.189	1583	4	Exocelina kabwumensis 1285	Exocelina_kabwumensis_MB1285_PNG_Morobe	50	67	1	Yes	Accreted Pacific affinity	1	North Coastal Ranges	240	2
PNG032	-6.35218	145.907	1754	4	Exocelina miriae 1374	Exocelina_miriae_MB1374_PNG_Morobe	78	68	1	No	Accreted Pacific affinity	1	Central Range East	177	2
PNG055	-6.36332	145.758	1898	4	Exocelina miriae 1374	Exocelina_miriae_MB1374_PNG_Morobe	78	68	1	Yes	Uplifted Australian Plate affinity	5	Central Range East	206	4
PNG056	-6.2926	145.751	1918	4	Exocelina miriae 1374	Exocelina_miriae_MB1374_PNG_Morobe	78	68	1	No	Transition	4	Central Range East	210	4
PNG069	-6.35218	145.907	1754	4	Exocelina miriae 1374	Exocelina_miriae_MB1374_PNG_Morobe	78	68	1	No	Accreted Pacific affinity	1	Central Range East	226	2
PNG070	-6.35218	145.907	1754	4	Exocelina miriae 1374	Exocelina_miriae_MB1374_PNG_Morobe	78	68	1	No	Accreted Pacific affinity	1	Central Range East	230	2
PNG071	-6.34893	145.781	1825	4	Exocelina miriae 1374	Exocelina_miriae_MB1374_PNG_Morobe	78	68	1	Yes	Uplifted Australian Plate affinity	5	Central Range East	234	4
PNG072	-6.28892	145.628	1539	4	Exocelina miriae 1374	Exocelina_miriae_MB1374_PNG_Morobe	78	68	1	No	Uplifted Australian Plate affinity	5	Central Range East	236	4
PNG096	-7.24688	146.022	1951	4	Exocelina miriae 1374	Exocelina_miriae_MB1374_PNG_Morobe	78	68	1	Yes	Uplifted Australian Plate affinity	5	Central Range East	272	4
PNG100	-7.24927	146.274	1815	4	Exocelina miriae 1374	Exocelina_miriae_MB1374_PNG_Morobe	78	68	1	Yes	Post collisional volcanics and intrusives	3	Central Range East	279	4
PNG102	-6.85112	146.801	1165	3	Exocelina miriae 1374	Exocelina_miriae_MB1374_PNG_Morobe	78	68	1	Yes	Transition	4	Papuan Peninsula	283	3
PNG104	-6.85112	146.801	1165	3	Exocelina miriae 1374	Exocelina_miriae_MB1374_PNG_Morobe	78	68	1	No	Transition	4	Papuan Peninsula	286	3
WB3	-6.34268	145.775	1826	4	Exocelina miriae 1374	Exocelina_miriae_MB1374_PNG_Morobe	78	68	1	No	Uplifted Australian Plate affinity	5	Central Range East	607	4
WB4	-6.35805	145.755	1950	4	Exocelina miriae 1374	Exocelina_miriae_MB1374_PNG_Morobe	78	68	1	No	Uplifted Australian Plate affinity	5	Central Range East	608	4
PNG216	-7.85053	147.117	711	2	Exocelina garaina 3876	Exocelina_garaina_MB3876_PNG_Morobe	37	69	1	Yes	Mesozoic ultramafic rocks	2	Papuan Peninsula	479	1
PAP021	-3.66027	137.521	1336	3	Exocelina damantiensis 1315	Exocelina_damantiensis_MB1315_PNG_Morobe	30	70	1	No	Transition	4	Central Range West	73	3
PAP024	-3.58796	137.512	958	2	Exocelina damantiensis 1315	Exocelina_damantiensis_MB1315_PNG_Morobe	30	70	1	Yes	Mesozoic ultramafic rocks	2	Central Range West	77	1
PAP025	-3.58796	137.512	958	2	Exocelina damantiensis 1315	Exocelina_damantiensis_MB1315_PNG_Morobe	30	70	1	No	Mesozoic ultramafic rocks	2	Central Range West	80	1
PAP026	-3.58796	137.512	958	2	Exocelina damantiensis 1315	Exocelina_damantiensis_MB1315_PNG_Morobe	30	70	1	No	Mesozoic ultramafic rocks	2	Central Range West	81	1
PAP027	-3.58405	137.504	1049	3	Exocelina damantiensis 1315	Exocelina_damantiensis_MB1315_PNG_Morobe	30	70	1	Yes	Mesozoic ultramafic rocks	2	Central Range West	83	2
PNG006	-6.73833	145.023	984	2	Exocelina damantiensis 1315	Exocelina_damantiensis_MB1315_PNG_Morobe	30	70	1	No	Post collisional volcanics and intrusives	3	Central Range East	126	3
PNG009	-6.73833	145.023	984	2	Exocelina damantiensis 1315	Exocelina_damantiensis_MB1315_PNG_Morobe	30	70	1	No	Post collisional volcanics and intrusives	3	Central Range East	130	3
PNG010	-6.72333	145.093	933	2	Exocelina damantiensis 1315	Exocelina_damantiensis_MB1315_PNG_Morobe	30	70	1	Yes	Uplifted Australian Plate affinity	5	Central Range East	133	5
PNG015	-6.72333	145.093	933	2	Exocelina damantiensis 1315	Exocelina_damantiensis_MB1315_PNG_Morobe	30	70	1	No	Uplifted Australian Plate affinity	5	Central Range East	147	5
PNG016	-6.72333	145.093	933	2	Exocelina damantiensis 1315	Exocelina_damantiensis_MB1315_PNG_Morobe	30	70	1	No	Uplifted Australian Plate affinity	5	Central Range East	150	5
PNG017	-6.72333	145.093	933	2	Exocelina damantiensis 1315	Exocelina_damantiensis_MB1315_PNG_Morobe	30	70	1	Yes	Uplifted Australian Plate affinity	5	Central Range East	152	5
PNG023	-5.74748	145.28	596	2	Exocelina damantiensis 1315	Exocelina_damantiensis_MB1315_PNG_Morobe	30	70	1	Yes	Accreted Pacific affinity	1	Central Range East	160	1
PNG025	-6.58188	147.009	850	2	Exocelina damantiensis 1315	Exocelina_damantiensis_MB1315_PNG_Morobe	30	70	1	No	Accreted Pacific affinity	1	North Coastal Ranges	167	1
PNG031	-6.18887	146.051	852	2	Exocelina damantiensis 1315	Exocelina_damantiensis_MB1315_PNG_Morobe	30	70	1	No	Uplifted Australian Plate affinity	5	North Coastal Ranges	174	5
PNG074	-6.18268	147.137	1952	4	Exocelina damantiensis 1315	Exocelina_damantiensis_MB1315_PNG_Morobe	30	70	1	No	Accreted Pacific affinity	1	North Coastal Ranges	237	2
PNG075	-6.18268	147.137	1952	4	Exocelina damantiensis 1315	Exocelina_damantiensis_MB1315_PNG_Morobe	30	70	1	No	Accreted Pacific affinity	1	North Coastal Ranges	238	2
PNG078	-5.89043	144.61	1641	4	Exocelina damantiensis 1315	Exocelina_damantiensis_MB1315_PNG_Morobe	30	70	1	No	Accreted Pacific affinity	1	Central Range East	243	2
PNG081	-5.95	146.566	2338	5	Exocelina damantiensis 1315	Exocelina_damantiensis_MB1315_PNG_Morobe	30	70	1	No	Accreted Pacific affinity	1	North Coastal Ranges	250	2
PNG109	-5.87923	145.387	758	2	Exocelina damantiensis 1315	Exocelina_damantiensis_MB1315_PNG_Morobe	30	70	1	Yes	Transition	4	Central Range East	297	3
PNG112	-5.83368	145.411	627	2	Exocelina damantiensis 1315	Exocelina_damantiensis_MB1315_PNG_Morobe	30	70	1	No	Transition	4	Central Range East	305	3
PNG113	-5.83153	145.408	754	2	Exocelina damantiensis 1315	Exocelina_damantiensis_MB1315_PNG_Morobe	30	70	1	No	Transition	4	Central Range East	308	3
PNG114	-5.82178	145.406	431	1	Exocelina damantiensis 1315	Exocelina_damantiensis_MB1315_PNG_Morobe	30	70	1	No	Transition	4	Central Range East	311	3
PNG128	-5.63508	143.922	1604	4	Exocelina damantiensis 1315	Exocelina_damantiensis_MB1315_PNG_Morobe	30	70	1	Yes	Post collisional volcanics and intrusives	3	Central Range East	333	4
PNG143	-5.28728	144.47	1626	4	Exocelina damantiensis 1315	Exocelina_damantiensis_MB1315_PNG_Morobe	30	70	1	No	Uplifted Australian Plate affinity	5	Central Range East	360	4
PNG145	-5.32957	144.472	1461	3	Exocelina damantiensis 1315	Exocelina_damantiensis_MB1315_PNG_Morobe	30	70	1	No	Uplifted Australian Plate affinity	5	Central Range East	365	5
PNG147	-5.34312	144.481	948	2	Exocelina damantiensis 1315	Exocelina_damantiensis_MB1315_PNG_Morobe	30	70	1	No	Uplifted Australian Plate affinity	5	Central Range East	367	5
PNG152	-5.22315	144.621	1224	3	Exocelina damantiensis 1315	Exocelina_damantiensis_MB1315_PNG_Morobe	30	70	1	No	Transition	4	Central Range East	380	3
PNG153	-5.22222	144.627	1156	3	Exocelina damantiensis 1315	Exocelina_damantiensis_MB1315_PNG_Morobe	30	70	1	No	Transition	4	Central Range East	383	3
PNG181	-5.26122	141.229	598	2	Exocelina damantiensis 1315	Exocelina_damantiensis_MB1315_PNG_Morobe	30	70	1	No	Uplifted Australian Plate affinity	5	Central Range Central	424	5
PNG189	-4.88882	141.588	654	2	Exocelina damantiensis 1315	Exocelina_damantiensis_MB1315_PNG_Morobe	30	70	1	No	Transition	4	Central Range Central	434	3
PNG191	-4.8882	141.569	646	2	Exocelina damantiensis 1315	Exocelina_damantiensis_MB1315_PNG_Morobe	30	70	1	No	Transition	4	Central Range Central	440	3
PNG192	-4.9095	141.591	935	2	Exocelina damantiensis 1315	Exocelina_damantiensis_MB1315_PNG_Morobe	30	70	1	No	Transition	4	Central Range Central	443	3
PNG193	-4.9095	141.591	935	2	Exocelina damantiensis 1315	Exocelina_damantiensis_MB1315_PNG_Morobe	30	70	1	No	Transition	4	Central Range Central	446	3
PNG195	-4.92967	141.636	1081	3	Exocelina damantiensis 1315	Exocelina_damantiensis_MB1315_PNG_Morobe	30	70	1	No	Transition	4	Central Range Central	450	3
PNG196	-4.92967	141.636	1081	3	Exocelina damantiensis 1315	Exocelina_damantiensis_MB1315_PNG_Morobe	30	70	1	No	Transition	4	Central Range Central	453	3
PNG197	-4.88097	141.528	684	2	Exocelina damantiensis 1315	Exocelina_damantiensis_MB1315_PNG_Morobe	30	70	1	Yes	Transition	4	Central Range Central	457	3
PNG198	-4.88097	141.528	684	2	Exocelina damantiensis 1315	Exocelina_damantiensis_MB1315_PNG_Morobe	30	70	1	Yes	Transition	4	Central Range Central	463	3
PNG203	-6.45558	147.421	1585	4	Exocelina damantiensis 1315	Exocelina_damantiensis_MB1315_PNG_Morobe	30	70	1	No	Accreted Pacific affinity	1	North Coastal Ranges	467	2
PNG204	-6.45525	147.419	1655	4	Exocelina damantiensis 1315	Exocelina_damantiensis_MB1315_PNG_Morobe	30	70	1	No	Accreted Pacific affinity	1	North Coastal Ranges	468	2
PNG205	-6.45828	147.487	1114	3	Exocelina damantiensis 1315	Exocelina_damantiensis_MB1315_PNG_Morobe	30	70	1	No	Accreted Pacific affinity	1	North Coastal Ranges	469	2
PNG208	-6.41948	147.535	723	2	Exocelina damantiensis 1315	Exocelina_damantiensis_MB1315_PNG_Morobe	30	70	1	No	Accreted Pacific affinity	1	North Coastal Ranges	471	1
PNG210	-6.45398	147.709	758	2	Exocelina damantiensis 1315	Exocelina_damantiensis_MB1315_PNG_Morobe	30	70	1	No	Accreted Pacific affinity	1	North Coastal Ranges	472	1
PNG212	-6.48722	147.775	696	2	Exocelina damantiensis 1315	Exocelina_damantiensis_MB1315_PNG_Morobe	30	70	1	No	Accreted Pacific affinity	1	North Coastal Ranges	475	1
PNG214	-6.4892	147.776	682	2	Exocelina damantiensis 1315	Exocelina_damantiensis_MB1315_PNG_Morobe	30	70	1	No	Accreted Pacific affinity	1	North Coastal Ranges	478	1
PNG231	-4.909	141.616	830	2	Exocelina damantiensis 1315	Exocelina_damantiensis_MB1315_PNG_Morobe	30	70	1	No	Transition	4	Central Range Central	511	3
PNG232	-4.909	141.616	830	2	Exocelina damantiensis 1315	Exocelina_damantiensis_MB1315_PNG_Morobe	30	70	1	No	Transition	4	Central Range Central	512	3
PNG233	-4.909	141.616	830	2	Exocelina damantiensis 1315	Exocelina_damantiensis_MB1315_PNG_Morobe	30	70	1	No	Transition	4	Central Range Central	514	3
PNG236	-4.909	141.616	830	2	Exocelina damantiensis 1315	Exocelina_damantiensis_MB1315_PNG_Morobe	30	70	1	No	Transition	4	Central Range Central	522	3
PNG237	-4.909	141.616	830	2	Exocelina damantiensis 1315	Exocelina_damantiensis_MB1315_PNG_Morobe	30	70	1	No	Transition	4	Central Range Central	525	3
PNG239	-4.909	141.616	830	2	Exocelina damantiensis 1315	Exocelina_damantiensis_MB1315_PNG_Morobe	30	70	1	No	Transition	4	Central Range Central	529	3
PNG240	-4.909	141.616	830	2	Exocelina damantiensis 1315	Exocelina_damantiensis_MB1315_PNG_Morobe	30	70	1	No	Transition	4	Central Range Central	530	3
StarMts001	-4.46682	140.019	2023	5	Exocelina damantiensis 1315	Exocelina_damantiensis_MB1315_PNG_Morobe	30	70	1	Yes	Uplifted Australian Plate affinity	5	Central Range West	550	4
StarMts002	-4.39611	140.439	927	2	Exocelina damantiensis 1315	Exocelina_damantiensis_MB1315_PNG_Morobe	30	70	1	Yes	Uplifted Australian Plate affinity	5	Central Range Central	551	5
StarMts003	-4.23796	139.606	2721	5	Exocelina damantiensis 1315	Exocelina_damantiensis_MB1315_PNG_Morobe	30	70	1	Yes	Uplifted Australian Plate affinity	5	Central Range West	561	4
StarMts005	-4.24202	139.849	1806	4	Exocelina damantiensis 1315	Exocelina_damantiensis_MB1315_PNG_Morobe	30	70	1	Yes	Uplifted Australian Plate affinity	5	Central Range West	568	4
StarMts006	-4.40052	140.415	1344	3	Exocelina damantiensis 1315	Exocelina_damantiensis_MB1315_PNG_Morobe	30	70	1	Yes	Uplifted Australian Plate affinity	5	Central Range Central	572	5
StarMts007	-4.50856	140.225	1636	4	Exocelina damantiensis 1315	Exocelina_damantiensis_MB1315_PNG_Morobe	30	70	1	Yes	Uplifted Australian Plate affinity	5	Central Range Central	576	4
WB102	-4.81237	141.651	1714	4	Exocelina damantiensis 1315	Exocelina_damantiensis_MB1315_PNG_Morobe	30	70	1	No	Accreted Pacific affinity	1	Central Range Central	588	2
WB109	-4.81062	141.65	1715	4	Exocelina damantiensis 1315	Exocelina_damantiensis_MB1315_PNG_Morobe	30	70	1	No	Accreted Pacific affinity	1	Central Range Central	597	2
WB16	-4.86472	141.626	1161	3	Exocelina damantiensis 1315	Exocelina_damantiensis_MB1315_PNG_Morobe	30	70	1	No	Transition	4	Central Range Central	601	3
WB17	-4.89806	141.611	700	2	Exocelina damantiensis 1315	Exocelina_damantiensis_MB1315_PNG_Morobe	30	70	1	No	Transition	4	Central Range Central	602	3
WB22	-4.89806	141.611	700	2	Exocelina damantiensis 1315	Exocelina_damantiensis_MB1315_PNG_Morobe	30	70	1	No	Transition	4	Central Range Central	605	3
WB24	-4.89806	141.611	700	2	Exocelina damantiensis 1315	Exocelina_damantiensis_MB1315_PNG_Morobe	30	70	1	No	Transition	4	Central Range Central	606	3
WB43	-4.82965	141.636	964	2	Exocelina damantiensis 1315	Exocelina_damantiensis_MB1315_PNG_Morobe	30	70	1	Yes	Transition	4	Central Range Central	609	3
WB50	-4.84637	141.636	1565	4	Exocelina damantiensis 1315	Exocelina_damantiensis_MB1315_PNG_Morobe	30	70	1	No	Accreted Pacific affinity	1	Central Range Central	614	2
WB66	-4.89032	141.617	973	2	Exocelina damantiensis 1315	Exocelina_damantiensis_MB1315_PNG_Morobe	30	70	1	Yes	Transition	4	Central Range Central	615	3
WB70	-4.87603	141.617	888	2	Exocelina damantiensis 1315	Exocelina_damantiensis_MB1315_PNG_Morobe	30	70	1	No	Transition	4	Central Range Central	620	3
WB75	-4.90165	141.617	734	2	Exocelina damantiensis 1315	Exocelina_damantiensis_MB1315_PNG_Morobe	30	70	1	No	Transition	4	Central Range Central	622	3
WB87	-4.89755	141.612	712	2	Exocelina damantiensis 1315	Exocelina_damantiensis_MB1315_PNG_Morobe	30	70	1	No	Transition	4	Central Range Central	623	3
Wilhelm700	-5.73251	145.257	700	2	Exocelina damantiensis 1315	Exocelina_damantiensis_MB1315_PNG_Morobe	30	70	1	No	Accreted Pacific affinity	1	Central Range East	632	1
PNG197	-4.88097	141.528	684	2	Exocelina danae 0673	Exocelina_danae_MB0673_PNG_Sandaun	31	71	1	Yes	Transition	4	Central Range Central	458	3
StarMts006	-4.40052	140.415	1344	3	Exocelina danae 0673	Exocelina_danae_MB0673_PNG_Sandaun	31	71	1	Yes	Uplifted Australian Plate affinity	5	Central Range Central	573	5
WB102	-4.81237	141.651	1714	4	Exocelina danae 0673	Exocelina_danae_MB0673_PNG_Sandaun	31	71	1	No	Accreted Pacific affinity	1	Central Range Central	589	2
WB66	-4.89032	141.617	973	2	Exocelina danae 0673	Exocelina_danae_MB0673_PNG_Sandaun	31	71	1	Yes	Transition	4	Central Range Central	616	3
BH024	-0.853398	132.871	637	2	Exocelina ransikiensis 6188	Exocelina_ransikiensis_MB6188_Indonesia_WPapua	105	72	1	Yes	Uplifted Australian Plate affinity	5	Bird's Head Peninsula	15	5
BH003	-1.4256	134.041	1225	3	Exocelina near ransikiensis3 1269	Exocelina_ransikiensis_MB1269_Indonesia_WPapua	105	73	1	Yes	Uplifted Australian Plate affinity	5	Bird's Head Peninsula	2	5
BH023	-0.800586	133.332	275	1	Exocelina near ransikiensis2 6185	Exocelina_near_ransikiensis2_MB6185_Indonesia_WPapua	87	74	1	Yes	Transition	4	Bird's Head Peninsula	13	3
PAP009	-3.4966	135.731	761	2	Exocelina bagus 4915	Exocelina_bagus_MB4915_Indonesia_Papua	13	75	1	Yes	Mesozoic ultramafic rocks	2	Central Range West	43	1
PAP010	-3.5079	135.71	665	2	Exocelina bagus 4915	Exocelina_bagus_MB4915_Indonesia_Papua	13	75	1	Yes	Mesozoic ultramafic rocks	2	Central Range West	49	1
PAP016	-3.5043	135.914	137	1	Exocelina near ransikiensis1 7235	Exocelina_near_ransikiensis1_MB7235_Indonesia_Papua	87	76	1	Yes	Post collisional volcanics and intrusives	3	Central Range West	66	3
PAP022	-3.61179	137.528	1940	4	Exocelina tomhansi 6513	Exocelina_tomhansi_MB6513_Indonesia_Papua_WANO	119	77	1	Yes	Mesozoic ultramafic rocks	2	Central Range West	75	2
PAP027	-3.58405	137.504	1049	3	Exocelina tomhansi 6513	Exocelina_tomhansi_MB6513_Indonesia_Papua_WANO	119	77	1	Yes	Mesozoic ultramafic rocks	2	Central Range West	85	2
StarMts003	-4.23796	139.606	2721	5	Exocelina ascendens 6409	Exocelina_ascendens_MB6409_Indonesia_Papua	9	78	1	Yes	Uplifted Australian Plate affinity	5	Central Range West	560	4
StarMts004	-4.37878	139.923	2220	5	Exocelina ascendens 6409	Exocelina_ascendens_MB6409_Indonesia_Papua	9	78	1	Yes	Uplifted Australian Plate affinity	5	Central Range West	565	4
PAP036	-3.38095	137.311	209	1	Exocelina likui 6981	Exocelina_likui_MB6981_Indonesia_Papua_WANO	65	79	1	Yes	Mesozoic ultramafic rocks	2	Central Range West	92	1
PAP024	-3.58796	137.512	958	2	Exocelina pui 6518	Exocelina_pui_MB6518_Indonesia_Papua_WANO	101	80	1	Yes	Mesozoic ultramafic rocks	2	Central Range West	78	1
Wild018	-3.64415	137.775	2197	5	Exocelina wigodukensis 6530	Exocelina_wigodukensis_MB6530_Indonesia_Papua_Wano	130	81	1	Yes	Transition	4	Central Range West	625	4
Wild019	-3.63737	137.783	1822	4	Exocelina wigodukensis 6530	Exocelina_wigodukensis_MB6530_Indonesia_Papua_Wano	130	81	1	Yes	Transition	4	Central Range West	626	4
PAP037	-3.3904	137.32	419	1	Exocelina iratoi 6985	Exocelina_iratoi_MB6985_Indonesia_Papua	46	82	1	No	Mesozoic ultramafic rocks	2	Central Range West	94	1
PAP038	-3.39192	137.323	534	2	Exocelina iratoi 6985	Exocelina_iratoi_MB6985_Indonesia_Papua	46	82	1	Yes	Mesozoic ultramafic rocks	2	Central Range West	95	1
PAP020	-3.66027	137.521	1336	3	Exocelina pulukensis 6514	Exocelina_pulukensis_MB6514_Indonesia_Papua_WANO	103	83	1	Yes	Transition	4	Central Range West	72	3
PAP022	-3.61179	137.528	1940	4	Exocelina pulukensis 6514	Exocelina_pulukensis_MB6514_Indonesia_Papua_WANO	103	83	1	Yes	Mesozoic ultramafic rocks	2	Central Range West	74	2
PAP023	-3.61179	137.528	1940	4	Exocelina pulukensis 6514	Exocelina_pulukensis_MB6514_Indonesia_Papua_WANO	103	83	1	No	Mesozoic ultramafic rocks	2	Central Range West	76	2
PAP024	-3.58796	137.512	958	2	Exocelina pulukensis 6514	Exocelina_pulukensis_MB6514_Indonesia_Papua_WANO	103	83	1	Yes	Mesozoic ultramafic rocks	2	Central Range West	79	1
Kaimana	-3.57077	133.792	122	1	Exocelina skalei 4427	Exocelina_skalei_MB4427_Indonesia_Papua	110	84	1	Yes	Uplifted Australian Plate affinity	5	Bird's Neck	40	5
PNG009	-6.73833	145.023	984	2	Exocelina munaso 0255	Exocelina_munaso_MB0255_PNG	82	85	1	No	Post collisional volcanics and intrusives	3	Central Range East	132	3
PNG010	-6.72333	145.093	933	2	Exocelina munaso 0255	Exocelina_munaso_MB0255_PNG	82	85	1	Yes	Uplifted Australian Plate affinity	5	Central Range East	135	5
PNG017	-6.72333	145.093	933	2	Exocelina munaso 0255	Exocelina_munaso_MB0255_PNG	82	85	1	Yes	Uplifted Australian Plate affinity	5	Central Range East	154	5
PNG247	-4.95548	143.955	148	1	Exocelina pseudoastrophallus 6184	Exocelina_pseudoastrophallus_MB6184_PNG_Lembena	94	86	1	Yes	Uplifted Australian Plate affinity	5	Central Range East	537	5
PNG248	-4.95855	143.955	123	1	Exocelina pseudoastrophallus 6184	Exocelina_pseudoastrophallus_MB6184_PNG_Lembena	94	86	1	No	Uplifted Australian Plate affinity	5	Central Range East	540	5
PNG024	-5.74922	145.347	202	1	Exocelina astrophallus 1529	Exocelina_astrophallus_MB1529_PNG_Madang	10	87	1	No	Accreted Pacific affinity	1	Central Range East	162	1
PNG116	-5.78377	145.402	181	1	Exocelina astrophallus 1529	Exocelina_astrophallus_MB1529_PNG_Madang	10	87	1	Yes	Accreted Pacific affinity	1	Central Range East	314	1
PNG117	-5.40675	145.637	84	1	Exocelina astrophallus 1529	Exocelina_astrophallus_MB1529_PNG_Madang	10	87	1	No	Accreted Pacific affinity	1	North Coastal Ranges	315	1
PNG119	-4.71763	145.407	497	1	Exocelina astrophallus 1529	Exocelina_astrophallus_MB1529_PNG_Madang	10	87	1	Yes	Accreted Pacific affinity	1	North Coastal Ranges	319	1
PNG121	-4.67597	145.453	227	1	Exocelina astrophallus 1529	Exocelina_astrophallus_MB1529_PNG_Madang	10	87	1	Yes	Accreted Pacific affinity	1	North Coastal Ranges	328	1
PNG158	-5.51875	145.422	249	1	Exocelina astrophallus 1529	Exocelina_astrophallus_MB1529_PNG_Madang	10	87	1	Yes	Accreted Pacific affinity	1	North Coastal Ranges	386	1
PNG187	-5.25763	145.04	218	1	Exocelina astrophallus 1529	Exocelina_astrophallus_MB1529_PNG_Madang	10	87	1	No	Accreted Pacific affinity	1	North Coastal Ranges	426	1
Wanang	-5.22767	145.08	180	1	Exocelina astrophallus 1529	Exocelina_astrophallus_MB1529_PNG_Madang	10	87	1	No	Accreted Pacific affinity	1	North Coastal Ranges	578	1
PNG023	-5.74748	145.28	596	2	Exocelina atowaso 0267	Exocelina_atowaso_MB0267_PNG_Madang	11	88	1	Yes	Accreted Pacific affinity	1	Central Range East	159	1
PNG241	-4.94957	143.56	728	2	Exocelina atowaso 0267	Exocelina_atowaso_MB0267_PNG_Madang	11	88	1	No	Accreted Pacific affinity	1	Central Range East	531	1
PNG242	-4.95072	143.944	188	1	Exocelina atowaso 0267	Exocelina_atowaso_MB0267_PNG_Madang	11	88	1	No	Uplifted Australian Plate affinity	5	Central Range East	532	5
PNG243	-5.03722	143.95	662	2	Exocelina atowaso 0267	Exocelina_atowaso_MB0267_PNG_Madang	11	88	1	No	Uplifted Australian Plate affinity	5	Central Range East	533	5
PNG246	-4.94922	143.944	197	1	Exocelina atowaso 0267	Exocelina_atowaso_MB0267_PNG_Madang	11	88	1	No	Uplifted Australian Plate affinity	5	Central Range East	534	5
PNG247	-4.95548	143.955	148	1	Exocelina atowaso 0267	Exocelina_atowaso_MB0267_PNG_Madang	11	88	1	Yes	Uplifted Australian Plate affinity	5	Central Range East	535	5
PNG248	-4.95855	143.955	123	1	Exocelina atowaso 0267	Exocelina_atowaso_MB0267_PNG_Madang	11	88	1	No	Uplifted Australian Plate affinity	5	Central Range East	538	5
PNG250	-4.94765	143.99	839	2	Exocelina atowaso 0267	Exocelina_atowaso_MB0267_PNG_Madang	11	88	1	Yes	Uplifted Australian Plate affinity	5	Central Range East	541	5
PNG251	-4.94765	143.956	156	1	Exocelina atowaso 0267	Exocelina_atowaso_MB0267_PNG_Madang	11	88	1	No	Uplifted Australian Plate affinity	5	Central Range East	544	5
PNG252	-4.94868	143.958	170	1	Exocelina atowaso 0267	Exocelina_atowaso_MB0267_PNG_Madang	11	88	1	No	Uplifted Australian Plate affinity	5	Central Range East	546	5
Wilhelm700	-5.73251	145.257	700	2	Exocelina atowaso 0267	Exocelina_atowaso_MB0267_PNG_Madang	11	88	1	No	Accreted Pacific affinity	1	Central Range East	631	1
PNG197	-4.88097	141.528	684	2	Exocelina tabubilensis 7236	Exocelina_tabubilensis_MB7236_PNG	115	89	1	Yes	Transition	4	Central Range Central	462	3
PNG008	-6.73833	145.023	984	2	Exocelina craterensis 6182	Exocelina_craterensis_MB6182_PNG_EHP	28	90	1	No	Post collisional volcanics and intrusives	3	Central Range East	128	3
PNG011	-6.72333	145.093	933	2	Exocelina craterensis 6182	Exocelina_craterensis_MB6182_PNG_EHP	28	90	1	Yes	Uplifted Australian Plate affinity	5	Central Range East	137	5
PNG012	-6.72333	145.093	933	2	Exocelina craterensis 6182	Exocelina_craterensis_MB6182_PNG_EHP	28	90	1	Yes	Uplifted Australian Plate affinity	5	Central Range East	141	5
PNG090	-7.26778	145.741	1195	3	Exocelina craterensis 6182	Exocelina_craterensis_MB6182_PNG_EHP	28	90	1	No	Uplifted Australian Plate affinity	5	Central Range East	260	5
PNG095	-7.19535	145.912	1596	4	Exocelina kisli 1373	Exocelina_kisli_MB1373_PNG_	57	91	1	Yes	Uplifted Australian Plate affinity	5	Central Range East	269	4
PNG096	-7.24688	146.022	1951	4	Exocelina kisli 1373	Exocelina_kisli_MB1373_PNG_	57	91	1	Yes	Uplifted Australian Plate affinity	5	Central Range East	271	4
PNG097	-7.24688	146.022	1951	4	Exocelina kisli 1373	Exocelina_kisli_MB1373_PNG_	57	91	1	Yes	Uplifted Australian Plate affinity	5	Central Range East	275	4
PNG032	-6.35218	145.907	1754	4	Exocelina knoepchen 1303	Exocelina_knoepchen_MB1303_PNG_EHP	58	92	1	No	Accreted Pacific affinity	1	Central Range East	176	2
PNG033	-6.24278	145.494	1586	4	Exocelina knoepchen 1303	Exocelina_knoepchen_MB1303_PNG_EHP	58	92	1	No	Post collisional volcanics and intrusives	3	Central Range East	179	4
PNG055	-6.36332	145.758	1898	4	Exocelina knoepchen 1303	Exocelina_knoepchen_MB1303_PNG_EHP	58	92	1	Yes	Uplifted Australian Plate affinity	5	Central Range East	205	4
PNG056	-6.2926	145.751	1918	4	Exocelina knoepchen 1303	Exocelina_knoepchen_MB1303_PNG_EHP	58	92	1	No	Transition	4	Central Range East	209	4
PNG069	-6.35218	145.907	1754	4	Exocelina knoepchen 1303	Exocelina_knoepchen_MB1303_PNG_EHP	58	92	1	No	Accreted Pacific affinity	1	Central Range East	225	2
PNG070	-6.35218	145.907	1754	4	Exocelina knoepchen 1303	Exocelina_knoepchen_MB1303_PNG_EHP	58	92	1	No	Accreted Pacific affinity	1	Central Range East	229	2
PNG071	-6.34893	145.781	1825	4	Exocelina knoepchen 1303	Exocelina_knoepchen_MB1303_PNG_EHP	58	92	1	Yes	Uplifted Australian Plate affinity	5	Central Range East	233	4
WB5	-6.35685	145.906	1750	4	Exocelina knoepchen 1303	Exocelina_knoepchen_MB1303_PNG_EHP	58	92	1	No	Accreted Pacific affinity	1	Central Range East	612	2
PNG097	-7.24688	146.022	1951	4	Exocelina vovai 1372	Exocelina_vovai_MB1372_PNG_Morobe	124	93	1	Yes	Uplifted Australian Plate affinity	5	Central Range East	276	4
PNG100	-7.24927	146.274	1815	4	Exocelina vovai 1372	Exocelina_vovai_MB1372_PNG_Morobe	124	93	1	Yes	Post collisional volcanics and intrusives	3	Central Range East	280	4
PNG012	-6.72333	145.093	933	2	Exocelina herowana 6181	Exocelina_herowana_MB6181_PNG_Simbu_EHP	40	94	1	Yes	Uplifted Australian Plate affinity	5	Central Range East	142	5
PNG032	-6.35218	145.907	1754	4	Exocelina bismarckensis 1306	Exocelina_bismarckensis_MB1306_PNG_EHP	18	95	1	No	Accreted Pacific affinity	1	Central Range East	175	2
PNG035	-6.01493	145.413	2313	5	Exocelina bismarckensis 1306	Exocelina_bismarckensis_MB1306_PNG_EHP	18	95	1	No	Transition	4	Central Range East	180	4
PNG067	-6.04053	145.222	2456	5	Exocelina bismarckensis 1306	Exocelina_bismarckensis_MB1306_PNG_EHP	18	95	1	Yes	Post collisional volcanics and intrusives	3	Central Range East	222	4
PNG070	-6.35218	145.907	1754	4	Exocelina bismarckensis 1306	Exocelina_bismarckensis_MB1306_PNG_EHP	18	95	1	No	Accreted Pacific affinity	1	Central Range East	228	2
PNG071	-6.34893	145.781	1825	4	Exocelina bismarckensis 1306	Exocelina_bismarckensis_MB1306_PNG_EHP	18	95	1	Yes	Uplifted Australian Plate affinity	5	Central Range East	232	4
PNG080	-6.42345	145.575	2189	5	Exocelina bismarckensis 1306	Exocelina_bismarckensis_MB1306_PNG_EHP	18	95	1	No	Uplifted Australian Plate affinity	5	Central Range East	248	4
PNG086	-7.02828	145.83	1781	4	Exocelina bismarckensis 1306	Exocelina_bismarckensis_MB1306_PNG_EHP	18	95	1	Yes	Post collisional volcanics and intrusives	3	Central Range East	252	4
PNG094	-7.19528	145.853	2085	5	Exocelina bismarckensis 1306	Exocelina_bismarckensis_MB1306_PNG_EHP	18	95	1	Yes	Uplifted Australian Plate affinity	5	Central Range East	267	4
PNG106	-5.94668	145.371	2580	5	Exocelina bismarckensis 1306	Exocelina_bismarckensis_MB1306_PNG_EHP	18	95	1	No	Transition	4	Central Range East	287	4
PNG107	-5.92692	145.378	2477	5	Exocelina bismarckensis 1306	Exocelina_bismarckensis_MB1306_PNG_EHP	18	95	1	No	Transition	4	Central Range East	291	4
PNG230	-6.37465	145.254	2053	5	Exocelina bismarckensis 1306	Exocelina_bismarckensis_MB1306_PNG_EHP	18	95	1	No	Uplifted Australian Plate affinity	5	Central Range East	506	4
WB122	-6.42345	145.575	2189	5	Exocelina bismarckensis 1306	Exocelina_bismarckensis_MB1306_PNG_EHP	18	95	1	No	Uplifted Australian Plate affinity	5	Central Range East	598	4
WB124	-6.42345	145.575	2189	5	Exocelina bismarckensis 1306	Exocelina_bismarckensis_MB1306_PNG_EHP	18	95	1	No	Uplifted Australian Plate affinity	5	Central Range East	600	4
WB7	-6.42092	145.571	2222	5	Exocelina bismarckensis 1306	Exocelina_bismarckensis_MB1306_PNG_EHP	18	95	1	No	Uplifted Australian Plate affinity	5	Central Range East	618	4
PNG035	-6.01493	145.413	2313	5	Exocelina gorokaensis 1307	Exocelina_gorokaensis_MB1307_PNG_EHP	38	96	1	No	Transition	4	Central Range East	181	4
PNG057	-6.02812	145.441	2079	5	Exocelina gorokaensis 1307	Exocelina_gorokaensis_MB1307_PNG_EHP	38	96	1	No	Post collisional volcanics and intrusives	3	Central Range East	212	4
PNG067	-6.04053	145.222	2456	5	Exocelina gorokaensis 1307	Exocelina_gorokaensis_MB1307_PNG_EHP	38	96	1	Yes	Post collisional volcanics and intrusives	3	Central Range East	223	4
PNG077	-5.94668	144.665	1781	4	Exocelina gorokaensis 1307	Exocelina_gorokaensis_MB1307_PNG_EHP	38	96	1	No	Uplifted Australian Plate affinity	5	Central Range East	241	4
PNG106	-5.94668	145.371	2580	5	Exocelina gorokaensis 1307	Exocelina_gorokaensis_MB1307_PNG_EHP	38	96	1	No	Transition	4	Central Range East	288	4
PNG107	-5.92692	145.378	2477	5	Exocelina gorokaensis 1307	Exocelina_gorokaensis_MB1307_PNG_EHP	38	96	1	No	Transition	4	Central Range East	292	4
PNG230	-6.37465	145.254	2053	5	Exocelina gorokaensis 1307	Exocelina_gorokaensis_MB1307_PNG_EHP	38	96	1	No	Uplifted Australian Plate affinity	5	Central Range East	507	4
PNG061	-5.92038	142.768	1267	3	Exocelina pseudoedeltraudae 1288	Exocelina_pseudoedeltraudae_MB1288_PNG_SHighlands	96	97	1	Yes	Post collisional volcanics and intrusives	3	Central Range Central	215	3
PNG065	-5.775	142.833	1776	4	Exocelina pseudoedeltraudae 1288	Exocelina_pseudoedeltraudae_MB1288_PNG_SHighlands	96	97	1	Yes	Uplifted Australian Plate affinity	5	Central Range Central	219	4
PNG066	-5.69757	142.731	1711	4	Exocelina pseudoedeltraudae 1288	Exocelina_pseudoedeltraudae_MB1288_PNG_SHighlands	96	97	1	Yes	Uplifted Australian Plate affinity	5	Central Range Central	221	4
PNG190	-5.06855	141.597	1745	4	Exocelina sandaunensis 0681	Exocelina_sandaunensis_MB0681_PNG_Sandaun	107	98	1	No	Uplifted Australian Plate affinity	5	Central Range Central	439	4
WB100	-4.81062	141.65	1715	4	Exocelina sandaunensis 0681	Exocelina_sandaunensis_MB0681_PNG_Sandaun	107	98	1	No	Accreted Pacific affinity	1	Central Range Central	587	2
WB102	-4.81237	141.651	1714	4	Exocelina sandaunensis 0681	Exocelina_sandaunensis_MB0681_PNG_Sandaun	107	98	1	No	Accreted Pacific affinity	1	Central Range Central	591	2
WB106	-4.81237	141.651	1714	4	Exocelina sandaunensis 0681	Exocelina_sandaunensis_MB0681_PNG_Sandaun	107	98	1	Yes	Accreted Pacific affinity	1	Central Range Central	596	2
WB19	-4.81062	141.65	1715	4	Exocelina sandaunensis 0681	Exocelina_sandaunensis_MB0681_PNG_Sandaun	107	98	1	Yes	Accreted Pacific affinity	1	Central Range Central	604	2
PNG230	-6.37465	145.254	2053	5	Exocelina michaelensis 4082	Exocelina_michaelensis_MB4082_PNG_EHP	77	99	1	No	Uplifted Australian Plate affinity	5	Central Range East	508	4
PNG022	-5.7434	145.199	1850	4	Exocelina bundiensis 1398	Exocelina_bundiensis_MB1398_PNG_EHP	22	100	1	No	Transition	4	Central Range East	158	4
PNG108	-5.90473	145.371	1979	4	Exocelina bundiensis 1398	Exocelina_bundiensis_MB1398_PNG_EHP	22	100	1	Yes	Transition	4	Central Range East	294	4
PNG111	-5.86607	145.393	1319	3	Exocelina bundiensis 1398	Exocelina_bundiensis_MB1398_PNG_EHP	22	100	1	No	Transition	4	Central Range East	301	3
Wilhelm1700	-5.75927	145.236	1700	4	Exocelina bundiensis 1398	Exocelina_bundiensis_MB1398_PNG_EHP	22	100	1	No	Transition	4	Central Range East	629	4
PNG035	-6.01493	145.413	2313	5	Exocelina sp. 1369	Exocelina_sp_MB1369_PNG_Gulf	113	101	1	No	Transition	4	Central Range East	182	4
PNG067	-6.04053	145.222	2456	5	Exocelina sp. 1369	Exocelina_sp_MB1369_PNG_Gulf	113	101	1	Yes	Post collisional volcanics and intrusives	3	Central Range East	224	4
PNG106	-5.94668	145.371	2580	5	Exocelina sp. 1369	Exocelina_sp_MB1369_PNG_Gulf	113	101	1	No	Transition	4	Central Range East	289	4
PNG107	-5.92692	145.378	2477	5	Exocelina sp. 1369	Exocelina_sp_MB1369_PNG_Gulf	113	101	1	No	Transition	4	Central Range East	293	4
PNG230	-6.37465	145.254	2053	5	Exocelina sp. 1369	Exocelina_sp_MB1369_PNG_Gulf	113	101	1	No	Uplifted Australian Plate affinity	5	Central Range East	509	4
Hedamali	-5.79162	142.783	1900	4	Exocelina edeltraudae 1341	Exocelina_edeltraudae_MB1341_PNG_WHighlands	32	102	1	No	Uplifted Australian Plate affinity	5	Central Range Central	39	4
PNG078	-5.89043	144.61	1641	4	Exocelina edeltraudae 1341	Exocelina_edeltraudae_MB1341_PNG_WHighlands	32	102	1	No	Accreted Pacific affinity	1	Central Range East	245	2
PNG131	-5.82908	144.373	1655	4	Exocelina edeltraudae 1341	Exocelina_edeltraudae_MB1341_PNG_WHighlands	32	102	1	Yes	Uplifted Australian Plate affinity	5	Central Range East	337	4
PNG144	-5.31767	144.478	1620	4	Exocelina edeltraudae 1341	Exocelina_edeltraudae_MB1341_PNG_WHighlands	32	102	1	Yes	Uplifted Australian Plate affinity	5	Central Range East	362	4
PNG139	-5.24733	144.474	1743	4	Exocelina jimiensis 3311	Exocelina_jimiensis_MB3311_PNG_WHighlands	49	103	1	No	Transition	4	Central Range East	348	4
PNG140	-5.2679	144.465	2089	5	Exocelina jimiensis 3311	Exocelina_jimiensis_MB3311_PNG_WHighlands	49	103	1	Yes	Accreted Pacific affinity	1	Central Range East	351	2
PNG141	-5.27225	144.465	1811	4	Exocelina jimiensis 3311	Exocelina_jimiensis_MB3311_PNG_WHighlands	49	103	1	No	Accreted Pacific affinity	1	Central Range East	354	2
PNG142	-5.26827	144.464	1993	4	Exocelina jimiensis 3311	Exocelina_jimiensis_MB3311_PNG_WHighlands	49	103	1	No	Accreted Pacific affinity	1	Central Range East	357	2
PNG148	-5.3219	144.521	2103	5	Exocelina jimiensis 3311	Exocelina_jimiensis_MB3311_PNG_WHighlands	49	103	1	Yes	Uplifted Australian Plate affinity	5	Central Range East	370	4
PNG149	-5.31253	144.531	2324	5	Exocelina jimiensis 3311	Exocelina_jimiensis_MB3311_PNG_WHighlands	49	103	1	No	Accreted Pacific affinity	1	Central Range East	373	2
PNG150	-5.2367	144.561	2677	5	Exocelina jimiensis 3311	Exocelina_jimiensis_MB3311_PNG_WHighlands	49	103	1	No	Mesozoic ultramafic rocks	2	Central Range East	376	2
PNG064	-5.95917	143.083	2259	5	Exocelina tariensis 1289	Exocelina_tariensis_MB1289_PNG_SHL/Hela	117	104	1	Yes	Post collisional volcanics and intrusives	3	Central Range East	217	4
PAP020	-3.66027	137.521	1336	3	Exocelina oraia sp.n. 6520	Exocelina_oraia sp.n._MB6520_Indonesia_Papua_WANO	83	105	1	Yes	Transition	4	Central Range West	71	3
PAP009	-3.4966	135.731	761	2	Exocelina irianensis 4907	Exocelina_irianensis_MB4907_Indonesia_Papua_Nabire	47	106	1	Yes	Mesozoic ultramafic rocks	2	Central Range West	44	1
PAP011	-3.52807	135.713	305	1	Exocelina irianensis 4907	Exocelina_irianensis_MB4907_Indonesia_Papua_Nabire	47	106	1	Yes	Mesozoic ultramafic rocks	2	Central Range West	53	1
PAP012	-3.56433	135.775	213	1	Exocelina irianensis 4907	Exocelina_irianensis_MB4907_Indonesia_Papua_Nabire	47	106	1	No	Post collisional volcanics and intrusives	3	Central Range West	57	3
PAP013	-3.56988	135.821	109	1	Exocelina irianensis 4907	Exocelina_irianensis_MB4907_Indonesia_Papua_Nabire	47	106	1	No	Post collisional volcanics and intrusives	3	Central Range West	60	3
PAP017	-3.50178	135.716	544	2	Exocelina irianensis 4907	Exocelina_irianensis_MB4907_Indonesia_Papua_Nabire	47	106	1	Yes	Mesozoic ultramafic rocks	2	Central Range West	68	1
PAP018	-3.48857	135.686	326	1	Exocelina irianensis 4907	Exocelina_irianensis_MB4907_Indonesia_Papua_Nabire	47	106	1	No	Mesozoic ultramafic rocks	2	Central Range West	70	1
Wasior	-2.74629	134.522	277	1	Exocelina wondiwoensis 0056	Exocelina_wondiwoensis_MB0056_Indonesia_WPapua	132	107	1	Yes	Uplifted Australian Plate affinity	5	North Coastal Ranges	582	5
BH023	-0.800586	133.332	275	1	Exocelina polita 7004	Exocelina_polita_MB7004_Indonesia_WPapua	92	108	1	Yes	Transition	4	Bird's Head Peninsula	14	3
BH025	-0.862416	132.83	510	2	Exocelina polita 7004	Exocelina_polita_MB7004_Indonesia_WPapua	92	108	1	Yes	Uplifted Australian Plate affinity	5	Bird's Head Peninsula	17	5
BH035	-0.801385	133.322	343	1	Exocelina polita 7004	Exocelina_polita_MB7004_Indonesia_WPapua	92	108	1	No	Transition	4	Bird's Head Peninsula	23	3
BH059	-0.840624	133.268	586	2	Exocelina polita 7004	Exocelina_polita_MB7004_Indonesia_WPapua	92	108	1	Yes	Transition	4	Bird's Head Peninsula	33	3
BH005	-1.30373	133.9	1936	4	Exocelina anggiensis 1272	Exocelina_anggiensis_MB1272_Indonesia_WPapua	7	109	1	No	Uplifted Australian Plate affinity	5	Bird's Head Peninsula	3	4
BH006	-1.34187	133.927	2153	5	Exocelina anggiensis 1272	Exocelina_anggiensis_MB1272_Indonesia_WPapua	7	109	1	Yes	Uplifted Australian Plate affinity	5	Bird's Head Peninsula	4	4
BH002	-1.10935	133.91	1537	4	Exocelina arfakensis 1268	Exocelina_arfakensis_MB1268_Indonesia_WPapua	8	110	1	Yes	Uplifted Australian Plate affinity	5	Bird's Head Peninsula	1	4
BH008	-1.10192	133.888	1820	4	Exocelina arfakensis 1268	Exocelina_arfakensis_MB1268_Indonesia_WPapua	8	110	1	No	Uplifted Australian Plate affinity	5	Bird's Head Peninsula	5	4
BH037	-1.10489	133.886	1713	4	Exocelina arfakensis 1268	Exocelina_arfakensis_MB1268_Indonesia_WPapua	8	110	1	No	Uplifted Australian Plate affinity	5	Bird's Head Peninsula	24	4
BH048a	-1.11048	133.91	1546	4	Exocelina arfakensis 1268	Exocelina_arfakensis_MB1268_Indonesia_WPapua	8	110	1	No	Uplifted Australian Plate affinity	5	Bird's Head Peninsula	28	4
BH011	-0.104444	130.743	62	1	Exocelina evelyncheesmanae 1276	Exocelina_evelyncheesmanae_MB1276_Indonesia_Papua	35	111	1	Yes	Mesozoic ultramafic rocks	2	Bird's Head Peninsula	7	1
BH010	-0.101467	130.714	0	1	Exocelina manokwariensis nokensis 1275	Exocelina_manokwariensis_nokensis_MB1275_Indonesia_WPapua	67	112	1	No	Mesozoic ultramafic rocks	2	Bird's Head Peninsula	6	1
BH011	-0.104444	130.743	62	1	Exocelina manokwariensis nokensis 1275	Exocelina_manokwariensis_nokensis_MB1275_Indonesia_WPapua	67	112	1	Yes	Mesozoic ultramafic rocks	2	Bird's Head Peninsula	8	1
FakFak	-2.89593	132.301	310	1	Exocelina manokwariensis hendrichi 1321	Exocelina_manokwariensis_hendrichi_MB1321_Indonesia_WPapuaFakFak	67	113	1	Yes	Uplifted Australian Plate affinity	5	Bird's Head Peninsula	38	5
BH054	-1.3687	133.591	1251	3	Exocelina testega sp.n. 7009	Exocelina_testega sp.n._MB7009_Indonesia_WPapua	118	114	1	Yes	Uplifted Australian Plate affinity	5	Bird's Head Peninsula	31	5
BH013	-0.835417	130.714	62	1	Exocelina manokwariensis batanta 1281	Exocelina_manokwariensis_batanta_MB1281_Indonesia_WPapua	67	115	1	Yes	Accreted Pacific affinity	1	Bird's Head Peninsula	9	1
BH016	-0.899283	130.666	10	1	Exocelina manokwariensis batanta 1281	Exocelina_manokwariensis_batanta_MB1281_Indonesia_WPapua	67	115	1	No	Accreted Pacific affinity	1	Bird's Head Peninsula	10	1
BH018	-0.9659	130.675	68	1	Exocelina manokwariensis batanta 1281	Exocelina_manokwariensis_batanta_MB1281_Indonesia_WPapua	67	115	1	No	Post collisional volcanics and intrusives	3	Bird's Head Peninsula	11	3
BH052	-1.38276	133.597	1029	3	Exocelina alexanderi 7006	Exocelina_alexanderi_MB7006_Indonesia_WPapua	4	116	1	Yes	Uplifted Australian Plate affinity	5	Bird's Head Peninsula	29	5
BH053	-1.36161	133.601	1235	3	Exocelina alexanderi 7006	Exocelina_alexanderi_MB7006_Indonesia_WPapua	4	116	1	No	Uplifted Australian Plate affinity	5	Bird's Head Peninsula	30	5
BH055	-1.34458	133.63	1473	3	Exocelina alexanderi 7006	Exocelina_alexanderi_MB7006_Indonesia_WPapua	4	116	1	No	Uplifted Australian Plate affinity	5	Bird's Head Peninsula	32	5
BH023	-0.800586	133.332	275	1	Exocelina manokwariensis manokwariensis 6190	Exocelina_manokwariensis_manokwariensis_MB6190_Indonesia_WPapua	67	117	1	Yes	Transition	4	Bird's Head Peninsula	12	3
BH025	-0.862416	132.83	510	2	Exocelina manokwariensis manokwariensis 6190	Exocelina_manokwariensis_manokwariensis_MB6190_Indonesia_WPapua	67	117	1	Yes	Uplifted Australian Plate affinity	5	Bird's Head Peninsula	16	5
BH026	-0.89934	132.722	894	2	Exocelina manokwariensis manokwariensis 6190	Exocelina_manokwariensis_manokwariensis_MB6190_Indonesia_WPapua	67	117	1	No	Uplifted Australian Plate affinity	5	Bird's Head Peninsula	18	5
BH027	-0.904272	132.72	858	2	Exocelina manokwariensis manokwariensis 6190	Exocelina_manokwariensis_manokwariensis_MB6190_Indonesia_WPapua	67	117	1	No	Uplifted Australian Plate affinity	5	Bird's Head Peninsula	19	5
BH028	-0.883847	132.737	709	2	Exocelina manokwariensis manokwariensis 6190	Exocelina_manokwariensis_manokwariensis_MB6190_Indonesia_WPapua	67	117	1	No	Uplifted Australian Plate affinity	5	Bird's Head Peninsula	20	5
BH033	-0.783199	133.072	758	2	Exocelina manokwariensis manokwariensis 6190	Exocelina_manokwariensis_manokwariensis_MB6190_Indonesia_WPapua	67	117	1	No	Transition	4	Bird's Head Peninsula	21	3
BH034	-0.774519	133.07	942	2	Exocelina manokwariensis manokwariensis 6190	Exocelina_manokwariensis_manokwariensis_MB6190_Indonesia_WPapua	67	117	1	No	Uplifted Australian Plate affinity	5	Bird's Head Peninsula	22	5
BH039	-0.907576	133.922	94	1	Exocelina manokwariensis manokwariensis 6190	Exocelina_manokwariensis_manokwariensis_MB6190_Indonesia_WPapua	67	117	1	No	Accreted Pacific affinity	1	Bird's Head Peninsula	25	1
BH041	-0.762965	131.618	283	1	Exocelina manokwariensis manokwariensis 6190	Exocelina_manokwariensis_manokwariensis_MB6190_Indonesia_WPapua	67	117	1	No	Transition	4	Bird's Head Peninsula	26	3
BH044	-0.6975	132.072	148	1	Exocelina manokwariensis manokwariensis 6190	Exocelina_manokwariensis_manokwariensis_MB6190_Indonesia_WPapua	67	117	1	No	Transition	4	Bird's Head Peninsula	27	3
BH065	-0.743387	133.398	11	1	Exocelina manokwariensis manokwariensis 6190	Exocelina_manokwariensis_manokwariensis_MB6190_Indonesia_WPapua	67	117	1	No	Accreted Pacific affinity	1	Bird's Head Peninsula	34	1
PAP044	-4.74108	139.654	231	1	Exocelina brazza 6991	Exocelina_brazza sp.n._MB6991_Indonesia_Papua	20	118	1	Yes	Uplifted Australian Plate affinity	5	Central Range West	99	5
PAP051	-5.05718	140.722	344	1	Exocelina amabilis 6997	Exocelina_amabilis sp.n._MB6997_Indonesia_Papua	90	119	1	Yes	Uplifted Australian Plate affinity	5	Central Range Central	104	5
PAP049	-4.8246	140.413	2074	5	Exocelina athesphati 6993	Exocelina_athesphati_MB6993_Indonesia_Papua	90	120	1	Yes	Uplifted Australian Plate affinity	5	Central Range Central	100	4
PAP050	-4.8488	140.368	2181	5	Exocelina athesphati 6993	Exocelina_athesphati_MB6993_Indonesia_Papua	90	120	1	Yes	Uplifted Australian Plate affinity	5	Central Range Central	102	4
PAP052	-4.87003	140.644	1583	4	Exocelina athesphati 6993	Exocelina_athesphati_MB6993_Indonesia_Papua	90	120	1	No	Uplifted Australian Plate affinity	5	Central Range Central	106	4
PAP63-Bob01	-4.18867	137.223	1331	3	Exocelina tsinga 7881	Exocelina_tsinga_MB7881_Papua_Tsinga	113	121	1	Yes	Uplifted Australian Plate affinity	5	Central Range West	113	5
PNG198	-4.88097	141.528	684	2	Exocelina pseudoeme 3759	Exocelina_pseudoeme_MB3759_PNG_Sandaun	97	122	1	Yes	Transition	4	Central Range Central	466	3
WB66	-4.89032	141.617	973	2	Exocelina pseudoeme 3759	Exocelina_pseudoeme_MB3759_PNG_Sandaun	97	122	1	Yes	Transition	4	Central Range Central	617	3
PNG247	-4.95548	143.955	148	1	Exocelina lembena 4922	Exocelina_lembena_MB4922_PNG_EastSepik	64	123	1	Yes	Uplifted Australian Plate affinity	5	Central Range East	536	5
PNG248	-4.95855	143.955	123	1	Exocelina lembena 4922	Exocelina_lembena_MB4922_PNG_EastSepik	64	123	1	No	Uplifted Australian Plate affinity	5	Central Range East	539	5
PNG250	-4.94765	143.99	839	2	Exocelina lembena 4922	Exocelina_lembena_MB4922_PNG_EastSepik	64	123	1	Yes	Uplifted Australian Plate affinity	5	Central Range East	542	5
PNG251	-4.94765	143.956	156	1	Exocelina lembena 4922	Exocelina_lembena_MB4922_PNG_EastSepik	64	123	1	No	Uplifted Australian Plate affinity	5	Central Range East	545	5
PNG252	-4.94868	143.958	170	1	Exocelina lembena 4922	Exocelina_lembena_MB4922_PNG_EastSepik	64	123	1	No	Uplifted Australian Plate affinity	5	Central Range East	547	5
PAP061	-2.40614	138.744	150	1	Exocelina riberai sp.n. 7282	Exocelina_riberai sp.n._MB7282_Papua_Waaf_FOJA	36	124	1	Yes	Accreted Pacific affinity	1	North Coastal Ranges	111	1
WB106	-4.81237	141.651	1714	4	Exocelina pseudobifida 0659	Exocelina_pseudobifida_MB0659_PNG_Sandaun	95	125	1	Yes	Accreted Pacific affinity	1	Central Range Central	595	2
PNG190	-5.06855	141.597	1745	4	Exocelina bifida 3724	Exocelina_bifida_MB3723	17	126	1	No	Uplifted Australian Plate affinity	5	Central Range Central	436	4
PNG197	-4.88097	141.528	684	2	Exocelina bifida 3724	Exocelina_bifida_MB3724	17	126	1	Yes	Transition	4	Central Range Central	456	3
PNG235	-4.909	141.616	830	2	Exocelina bifida 3724	Exocelina_bifida_MB3725	17	126	1	No	Transition	4	Central Range Central	518	3
PNG236	-4.909	141.616	830	2	Exocelina bifida 3724	Exocelina_bifida_MB3726	17	126	1	No	Transition	4	Central Range Central	521	3
PNG238	-4.909	141.616	830	2	Exocelina bifida 3724	Exocelina_bifida_MB3727	17	126	1	No	Transition	4	Central Range Central	526	3
StarMts006	-4.40052	140.415	1344	3	Exocelina bifida 3724	Exocelina_bifida_MB3722	17	126	1	Yes	Uplifted Australian Plate affinity	5	Central Range Central	571	5
PNG024	-5.74922	145.347	202	1	Exocelina brahminensis 1298	Exocelina_brahminensis_MB1298_PNG_Madang	19	127	1	No	Accreted Pacific affinity	1	Central Range East	163	1
PNG027	-6.85997	146.618	700	2	Exocelina brahminensis 1298	Exocelina_brahminensis_MB1298_PNG_Madang	19	127	1	No	Post collisional volcanics and intrusives	3	Papuan Peninsula	171	3
PNG042	-3.44583	142.499	721	2	Exocelina brahminensis 1298	Exocelina_brahminensis_MB1298_PNG_Madang	19	127	1	No	Accreted Pacific affinity	1	North Coastal Ranges	186	1
PNG044	-3.48535	142.5	412	1	Exocelina brahminensis 1298	Exocelina_brahminensis_MB1298_PNG_Madang	19	127	1	No	Accreted Pacific affinity	1	North Coastal Ranges	187	1
PNG045	-3.62198	143.613	440	1	Exocelina brahminensis 1298	Exocelina_brahminensis_MB1298_PNG_Madang	19	127	1	No	Accreted Pacific affinity	1	North Coastal Ranges	188	1
PNG051	-4.70358	145.419	797	2	Exocelina brahminensis 1298	Exocelina_brahminensis_MB1298_PNG_Madang	19	127	1	No	Accreted Pacific affinity	1	North Coastal Ranges	189	1
PNG052	-4.705	145.418	798	2	Exocelina brahminensis 1298	Exocelina_brahminensis_MB1298_PNG_Madang	19	127	1	No	Accreted Pacific affinity	1	North Coastal Ranges	192	1
PNG053	-4.705	145.418	798	2	Exocelina brahminensis 1298	Exocelina_brahminensis_MB1298_PNG_Madang	19	127	1	No	Accreted Pacific affinity	1	North Coastal Ranges	195	1
PNG053a	-4.705	145.418	790	2	Exocelina brahminensis 1298	Exocelina_brahminensis_MB1298_PNG_Madang	19	127	1	No	Accreted Pacific affinity	1	North Coastal Ranges	198	1
PNG054	-4.6967	145.424	687	2	Exocelina brahminensis 1298	Exocelina_brahminensis_MB1298_PNG_Madang	19	127	1	Yes	Accreted Pacific affinity	1	North Coastal Ranges	203	1
PNG114	-5.82178	145.406	431	1	Exocelina brahminensis 1298	Exocelina_brahminensis_MB1298_PNG_Madang	19	127	1	No	Transition	4	Central Range East	309	3
PNG117	-5.40675	145.637	84	1	Exocelina brahminensis 1298	Exocelina_brahminensis_MB1298_PNG_Madang	19	127	1	No	Accreted Pacific affinity	1	North Coastal Ranges	316	1
PNG119	-4.71763	145.407	497	1	Exocelina brahminensis 1298	Exocelina_brahminensis_MB1298_PNG_Madang	19	127	1	Yes	Accreted Pacific affinity	1	North Coastal Ranges	320	1
PNG120	-4.6967	145.424	687	2	Exocelina brahminensis 1298	Exocelina_brahminensis_MB1298_PNG_Madang	19	127	1	No	Accreted Pacific affinity	1	North Coastal Ranges	324	1
PNG158	-5.51875	145.422	249	1	Exocelina brahminensis 1298	Exocelina_brahminensis_MB1298_PNG_Madang	19	127	1	Yes	Accreted Pacific affinity	1	North Coastal Ranges	387	1
PNG164	-6.17968	145.434	1414	3	Exocelina brahminensis 1298	Exocelina_brahminensis_MB1298_PNG_Madang	19	127	1	No	Post collisional volcanics and intrusives	3	Central Range East	396	3
PNG178	-5.40183	145.603	136	1	Exocelina brahminensis 1298	Exocelina_brahminensis_MB1298_PNG_Madang	19	127	1	No	Accreted Pacific affinity	1	North Coastal Ranges	422	1
PNG187	-5.25763	145.04	218	1	Exocelina brahminensis 1298	Exocelina_brahminensis_MB1298_PNG_Madang	19	127	1	No	Accreted Pacific affinity	1	North Coastal Ranges	427	1
PNG188	-5.28725	145.103	159	1	Exocelina brahminensis 1298	Exocelina_brahminensis_MB1298_PNG_Madang	19	127	1	Yes	Accreted Pacific affinity	1	North Coastal Ranges	431	1
Wanang	-5.22767	145.08	180	1	Exocelina brahminensis 1298	Exocelina_brahminensis_MB1298_PNG_Madang	19	127	1	No	Accreted Pacific affinity	1	North Coastal Ranges	579	1
PAP011	-3.52807	135.713	305	1	Exocelina pseudosoppi 4916	Exocelina_pseudosoppi_MB4916_Indonesia_Papua_Nabire	100	128	1	Yes	Mesozoic ultramafic rocks	2	Central Range West	55	1
PAP034	-2.65244	140.016	421	1	Exocelina pseudosoppi 4916	Exocelina_pseudosoppi_MB4916_Indonesia_Papua_Nabire	100	128	1	Yes	Accreted Pacific affinity	1	North Coastal Ranges	90	1
PAP058	-2.57184	138.717	1714	4	Exocelina apistafti sp.n. 7287	Exocelina_apistafti sp.n._MB7287_Papua_FOJA1700m	24	129	1	Yes	Transition	4	North Coastal Ranges	108	4
PAP059	-2.56101	138.712	1626	4	Exocelina apistafti sp.n. 7287	Exocelina_apistafti sp.n._MB7287_Papua_FOJA1700m	24	129	1	Yes	Transition	4	North Coastal Ranges	109	4
PAP059	-2.56101	138.712	1626	4	Exocelina foja sp.n. 7286	Exocelina_foja sp.n._MB7286_Papua_FOJA1700m	26	130	1	Yes	Transition	4	North Coastal Ranges	110	4
Yapen	-1.85282	136.332	12	1	Exocelina mantembu 0060	Exocelina_mantembu_MB0060_Indonesia	68	131	1	Yes	Accreted Pacific affinity	1	North Coastal Ranges	633	1
PNG158	-5.51875	145.422	249	1	Exocelina pinocchio 3321	Exocelina_pinocchio_MB3321_PNG_Madang	91	132	1	Yes	Accreted Pacific affinity	1	North Coastal Ranges	389	1
Wanang	-5.22767	145.08	180	1	Exocelina pinocchio 3321	Exocelina_pinocchio_MB3321_PNG_Madang	91	132	1	No	Accreted Pacific affinity	1	North Coastal Ranges	580	1
PNG158	-5.51875	145.422	249	1	Exocelina wannangensis 3761	Exocelina_wannangensis_MB3761_PNG_Madang	126	133	1	Yes	Accreted Pacific affinity	1	North Coastal Ranges	390	1
PNG187	-5.25763	145.04	218	1	Exocelina wannangensis 3761	Exocelina_wannangensis_MB3761_PNG_Madang	126	133	1	No	Accreted Pacific affinity	1	North Coastal Ranges	430	1
PNG188	-5.28725	145.103	159	1	Exocelina wannangensis 3761	Exocelina_wannangensis_MB3761_PNG_Madang	126	133	1	Yes	Accreted Pacific affinity	1	North Coastal Ranges	433	1
Wanang	-5.22767	145.08	180	1	Exocelina wannangensis 3761	Exocelina_wannangensis_MB3761_PNG_Madang	126	133	1	No	Accreted Pacific affinity	1	North Coastal Ranges	581	1
PAP061	-2.40614	138.744	150	1	Exocelina waaf sp.n. 7281	Exocelina_waaf sp.n._MB7281_Papua_Waaf_FOJA	27	134	1	Yes	Accreted Pacific affinity	1	North Coastal Ranges	112	1
96-12	-3.53045	135.933	150	1	Exocelina unipo 4903	Exocelina_unipo_MB4903_Indonesia_Papua	121	135	1	No	Post collisional volcanics and intrusives	3	Central Range West	0	3
PAP013	-3.56988	135.821	109	1	Exocelina unipo 4903	Exocelina_unipo_MB4903_Indonesia_Papua	121	135	1	No	Post collisional volcanics and intrusives	3	Central Range West	61	3
PAP014	-3.53045	135.933	187	1	Exocelina unipo 4903	Exocelina_unipo_MB4903_Indonesia_Papua	121	135	1	No	Post collisional volcanics and intrusives	3	Central Range West	63	3
PAP015	-3.51987	135.924	108	1	Exocelina unipo 4903	Exocelina_unipo_MB4903_Indonesia_Papua	121	135	1	No	Post collisional volcanics and intrusives	3	Central Range West	64	3
PAP016	-3.5043	135.914	137	1	Exocelina unipo 4903	Exocelina_unipo_MB4903_Indonesia_Papua	121	135	1	Yes	Post collisional volcanics and intrusives	3	Central Range West	67	3
PAP027	-3.58405	137.504	1049	3	Exocelina bewaniensis 1295	Exocelina_bewaniensis_MB1295_PNG_Sandaun	16	136	1	Yes	Mesozoic ultramafic rocks	2	Central Range West	82	2
PAP031	-2.33178	138.75	76	1	Exocelina bewaniensis 1295	Exocelina_bewaniensis_MB1295_PNG_Sandaun	16	136	1	No	Accreted Pacific affinity	1	North Coastal Ranges	88	1
PAP032	-1.97139	138.849	53	1	Exocelina bewaniensis 1295	Exocelina_bewaniensis_MB1295_PNG_Sandaun	16	136	1	No	Accreted Pacific affinity	1	North Coastal Ranges	89	1
PAP040	-3.36071	137.301	155	1	Exocelina bewaniensis 1295	Exocelina_bewaniensis_MB1295_PNG_Sandaun	16	136	1	No	Mesozoic ultramafic rocks	2	Central Range West	97	1
PNG037	-3.0855	141.171	177	1	Exocelina bewaniensis 1295	Exocelina_bewaniensis_MB1295_PNG_Sandaun	16	136	1	Yes	Accreted Pacific affinity	1	North Coastal Ranges	183	1
PNG038	-3.0855	141.171	177	1	Exocelina bewaniensis 1295	Exocelina_bewaniensis_MB1295_PNG_Sandaun	16	136	1	No	Accreted Pacific affinity	1	North Coastal Ranges	184	1
PAP009	-3.4966	135.731	761	2	Exocelina utowaensis 4905	Exocelina_utowaensis_MB4905_Indonesia_Papua	122	137	1	Yes	Mesozoic ultramafic rocks	2	Central Range West	47	1
PAP011	-3.52807	135.713	305	1	Exocelina utowaensis 4905	Exocelina_utowaensis_MB4905_Indonesia_Papua	122	137	1	Yes	Mesozoic ultramafic rocks	2	Central Range West	56	1
PAP013	-3.56988	135.821	109	1	Exocelina utowaensis 4905	Exocelina_utowaensis_MB4905_Indonesia_Papua	122	137	1	No	Post collisional volcanics and intrusives	3	Central Range West	62	3
PAP015	-3.51987	135.924	108	1	Exocelina utowaensis 4905	Exocelina_utowaensis_MB4905_Indonesia_Papua	122	137	1	No	Post collisional volcanics and intrusives	3	Central Range West	65	3
PAP027	-3.58405	137.504	1049	3	Exocelina bewaniensis 6527	Exocelina_bewaniensis_MB6527_Indonesia_Papua_WANO	85	138	1	Yes	Mesozoic ultramafic rocks	2	Central Range West	84	2
PAP009	-3.4966	135.731	761	2	Exocelina ekpliktiki sp.n. 6504	Exocelina_ekpliktiki sp.n._MB6504_Indonesia_Papua_WANO	88	139	1	Yes	Mesozoic ultramafic rocks	2	Central Range West	46	1
PAP011	-3.52807	135.713	305	1	Exocelina ekpliktiki sp.n. 6504	Exocelina_ekpliktiki sp.n._MB6504_Indonesia_Papua_WANO	88	139	1	Yes	Mesozoic ultramafic rocks	2	Central Range West	54	1
PAP012	-3.56433	135.775	213	1	Exocelina ekpliktiki sp.n. 6504	Exocelina_ekpliktiki sp.n._MB6504_Indonesia_Papua_WANO	88	139	1	No	Post collisional volcanics and intrusives	3	Central Range West	58	3
PAP028	-3.24031	137.333	106	1	Exocelina ekpliktiki sp.n. 6504	Exocelina_ekpliktiki sp.n._MB6504_Indonesia_Papua_WANO	88	139	1	Yes	Mesozoic ultramafic rocks	2	Central Range West	86	1
PAP036	-3.38095	137.311	209	1	Exocelina ekpliktiki sp.n. 6504	Exocelina_ekpliktiki sp.n._MB6504_Indonesia_Papua_WANO	88	139	1	Yes	Mesozoic ultramafic rocks	2	Central Range West	93	1
PAP038	-3.39192	137.323	534	2	Exocelina ekpliktiki sp.n. 6504	Exocelina_ekpliktiki sp.n._MB6504_Indonesia_Papua_WANO	88	139	1	Yes	Mesozoic ultramafic rocks	2	Central Range West	96	1
PAP009	-3.4966	135.731	761	2	Exocelina kakapupu 4912	Exocelina_kakapupu_MB4912_Indonesia_Papua	52	140	1	Yes	Mesozoic ultramafic rocks	2	Central Range West	45	1
PAP010	-3.5079	135.71	665	2	Exocelina kakapupu 4912	Exocelina_kakapupu_MB4912_Indonesia_Papua	52	140	1	Yes	Mesozoic ultramafic rocks	2	Central Range West	50	1
PAP012	-3.56433	135.775	213	1	Exocelina soppi 4911	Exocelina_soppi_MB4911_Indonesia_Papua	111	141	1	No	Post collisional volcanics and intrusives	3	Central Range West	59	3
PAP017	-3.50178	135.716	544	2	Exocelina soppi 4911	Exocelina_soppi_MB4911_Indonesia_Papua	111	141	1	Yes	Mesozoic ultramafic rocks	2	Central Range West	69	1
PAP009	-3.4966	135.731	761	2	Exocelina weylandensis 4908	Exocelina_weylandensis_MB4908_Indonesia_Papua	129	142	1	Yes	Mesozoic ultramafic rocks	2	Central Range West	48	1
PAP010	-3.5079	135.71	665	2	Exocelina weylandensis 4908	Exocelina_weylandensis_MB4908_Indonesia_Papua	129	142	1	Yes	Mesozoic ultramafic rocks	2	Central Range West	51	1
